# Supplementary material for: Census-derived migration data as a tool for informing malaria elimination policy
Source: Malar J. 2016 May 11;15:273. doi: 10.1186/s12936-016-1315-5 (PMC4864939; doi:10.1186/s12936-016-1315-5)
Supplement: Supplementary file 2 — 10.1186/s12936-016-1315-5 Predicted movement throughout Mesoamerica. This is the output from the fitted model for Mesoamerica. The “uidto” and “uidfr” variables match with the “uid” variable in Additional file 3. The lat/lon fr/to variables represent centroids of the origin and destination administrative units, while POPI/POPJ refer to total population in the administrative unit in 2010. URBANPROPI/J refer to the proportion of the population in urbanized areas per administrative unit. “CONTIJ” refers to whether the units are contiguous, and “DISTIJ” refers to the distance in kilometres between administrative unit centroids. “predprop” is the proportion of people expected to move from i to j, “predpropnum” is this proportion multiplied by POPI, while “adjprednum” is this number adjusted using Abel and Sander [15]. Finally, “adjpredprop” is this adjusted flow converted back to a proportion (calculated by dividing “adjprednum” by population in i), and “infmove” is the adjusted flow multiplied by incidence in i (“incidfr”). [file 12936_2016_1315_MOESM2_ESM.csv]

uid	ADM0_CODE	ADM0_NAME	ADM1_CODE	ADM1_NAME	TotPop	UrbProp	x	y	id	probleave
1	75	El Salvador	1184	Ahuachapan	327720.172150611000000	0.009035385974683	-89.905878450000000	13.858777200000000	1	0.020505191574789
2	75	El Salvador	1185	Cabanas	158518.492015898000000	0.005843395190479	-88.711317840000000	13.882167550000000	2	0.014056663046114
3	75	El Salvador	1186	Chalatenango	206469.775307536000000	0.000000000000000	-89.076996969999900	14.146135590000000	3	0.018520766194542
4	75	El Salvador	1187	Cuscatlan	248296.729398369000000	0.014389739653946	-89.023336990000000	13.847466490000000	4	0.023999157490541
5	75	El Salvador	1188	La Libertad	701221.812493801000000	0.088857166713770	-89.366935280000000	13.702331989999900	5	0.059077024290349
6	75	El Salvador	1189	La Paz	334539.076663434000000	0.012554443130031	-88.968562090000000	13.476772710000000	6	0.027460436457511
7	75	El Salvador	1190	La Union	226124.014470845000000	0.000000000000000	-87.888568849999900	13.522018520000000	7	0.014506303110406
8	75	El Salvador	1191	Morazan	189645.663589209000000	0.000000000000000	-88.104755560000000	13.775548640000000	8	0.013031619676365
9	75	El Salvador	1192	San Miguel	460032.239742010000000	0.092843266323912	-88.255354999999900	13.542382090000000	9	0.039546063641289
10	75	El Salvador	1193	San Salvador	1723131.331520080000000	0.386513479919813	-89.173798869999900	13.771590509999900	10	0.142728455362012
11	75	El Salvador	1194	San Vicente	175994.402609229000000	0.027995646187152	-88.723264619999900	13.607740070000000	11	0.017241092976716
12	75	El Salvador	1195	Santa Ana	551607.419698625000000	0.073083727091765	-89.507706670000000	14.120972200000000	12	0.041213233387982
13	75	El Salvador	1196	Sonsonate	477052.025950670000000	0.063612765830819	-89.689586230000000	13.695536560000000	13	0.033950870530225
14	75	El Salvador	1197	Usulutan	380687.136204361000000	0.031747742126915	-88.494997940000000	13.371071799999900	14	0.025477503134650
15	111	Honduras	1420	Atlantida	327081.669534564000000	0.019985279929896	-87.252391299999900	15.658043910000000	15	0.023451435736770
16	111	Honduras	1421	Choluteca	431344.720702946000000	0.004407689324236	-87.115872429999900	13.346239700000000	16	0.028995668537259
17	111	Honduras	1422	Colon	303947.751874387000000	0.004001244082830	-85.666006980000000	15.643716059999900	17	0.020585520422835
18	111	Honduras	1423	Comayagua	417248.201305896000000	0.000825237926610	-87.640106599999900	14.612963860000000	18	0.037357855393685
19	111	Honduras	1424	Copan	352372.222093105000000	0.004288303000861	-88.896032439999900	14.898466570000000	19	0.025370584657545
20	111	Honduras	1425	Cortes	1473413.207064390000000	0.046166285270481	-87.996374040000000	15.395306730000000	20	0.098052204306891
21	111	Honduras	1426	Francisco Morazan	1354636.964046470000000	0.067571688747055	-87.188126710000000	14.283525559999900	21	0.109997632924551
22	111	Honduras	1427	Gracias A Dios	81478.698892025200000	0.000000000000000	-84.335627930000000	15.232076620000000	22	0.004896290843897
23	111	Honduras	1428	Intibuca	215135.260253429000000	0.000000000000000	-88.202601999999900	14.324333469999900	23	0.018637939511001
24	111	Honduras	1429	Islas De Bahia	29584.302924126300000	0.000000000000000	-86.431244230000000	16.344243870000000	24	0.001816619243484
25	111	Honduras	1430	La Paz	182395.449030816000000	0.000000000000000	-87.880529760000000	14.097390460000000	25	0.015846069495696
26	111	Honduras	1431	Lempira	288762.981365680000000	0.000000000000000	-88.585582070000000	14.400540110000000	26	0.023750287994016
27	111	Honduras	1432	Name Unknown	0.000000000000000		-83.938920960000000	17.418634740000000	27	0.000000000000000
28	111	Honduras	1433	Ocotepeque	118918.008957743000000	0.000000000000000	-89.038809150000000	14.482547250000000	28	0.008732694517087
29	111	Honduras	1434	Olancho	531337.822623908000000	0.001903350476321	-85.932517599999900	14.789671830000000	29	0.037631453609257
30	111	Honduras	1435	Paraiso	360110.309721171000000	0.000000000000000	-86.623501270000000	14.006818780000000	30	0.024893266722567
31	111	Honduras	1436	Santa Barbara	369638.511947155000000	0.000000000000000	-88.347025680000000	15.086649580000000	31	0.030955827697617
32	111	Honduras	1437	Valle	154215.848104566000000	0.006090658869314	-87.589966070000000	13.535880890000000	32	0.011923538248069
33	111	Honduras	1438	Yoro	519445.399274349000000	0.015803527537444	-87.202880840000000	15.300518530000000	33	0.043413522625789
34	180	Nicaragua	2185	Atlantico Norte	373301.951651282000000	0.003602332476128	-84.221369780000000	13.991786380000000	34	0.020913555148012
35	180	Nicaragua	2186	Atlantico Sur	321773.971837017000000	0.002163329787380	-84.193245880000000	12.249434120000000	35	0.022467519079264
36	180	Nicaragua	2187	Boaco	159365.836681902000000	0.006758300306685	-85.542393439999900	12.386949650000000	36	0.015137317021908
37	180	Nicaragua	2188	Carazo	167921.225324004000000	0.000792389258493	-86.249591129999900	11.740240269999900	37	0.014550454331993
38	180	Nicaragua	2189	Chinandega	817558.188301950000000	0.030546949052110	-87.056942280000000	12.778250690000000	38	0.050413265047219
39	180	Nicaragua	2190	Chontales	173150.387800499000000	0.030565701268033	-85.209685570000000	11.988522030000000	39	0.014031825807874
40	180	Nicaragua	2191	Esteli	202207.880320549000000	0.023184378540075	-86.404454939999900	13.168852490000000	40	0.017707963981149
41	180	Nicaragua	2192	Granada	182718.596708834000000	0.032000573668307	-85.929609909999900	11.866779500000000	41	0.017662977693481
42	180	Nicaragua	2193	Jinotega	397779.808258034000000	0.004599209342690	-85.523089780000000	13.738661570000000	42	0.029308149447381
43	180	Nicaragua	2194	Leon	187250.815785072000000	0.000000000000000	-86.584987280000000	12.607559790000000	43	0.015367473773096
44	180	Nicaragua	2195	Madriz	143433.515700817000000	0.003448413929814	-86.475283360000000	13.484907020000000	44	0.011967222253007
45	180	Nicaragua	2196	Managua	1226420.447323380000000	0.156952843250186	-86.276186760000000	12.211925440000000	45	0.103263337708191
46	180	Nicaragua	2197	Masaya	317482.163179397000000	0.023951279428600	-86.096115999999900	11.995781279999900	46	0.025961587315670
47	180	Nicaragua	2198	Matagalpa	530565.587548464000000	0.011265039498758	-85.514495400000000	12.934468930000000	47	0.044584222747412
48	180	Nicaragua	2199	Nueva Segovia	298173.702823370000000	0.006985151381315	-86.217455220000000	13.740986059999900	48	0.019220081965372
49	180	Nicaragua	2200	Rio San Juan	109516.709030449000000	0.000000000000000	-84.749623679999900	11.321371010000000	49	0.007708101672391
50	180	Nicaragua	2201	Rivas	158544.502810940000000	0.012389531852807	-85.680828430000000	11.382741110000000	50	0.013502374611742
51	191	Panama	2282	CoclÚ	239927.162353277000000	0.051582799760594	-80.426370160000000	8.558076379999990	51	0.014692731515562
52	191	Panama	2283	Col¾n	246561.504281774000000	0.110459222562778	-80.013240220000000	9.192956720000000	52	0.014610339046309
53	191	Panama	2284	Kuna Yala	448.870117206126000	0.000000000000000	-78.316874530000000	9.167500300000000	53	0.000044518513085
54	191	Panama	2286	Herrera	112871.944251477000000	0.225547412889538	-80.700668590000000	7.854791000000000	54	0.007762080543496
55	191	Panama	2287	Los Santos	90134.672556072400000	0.044559475368595	-80.393581209999900	7.579441760000000	55	0.005050652356150
56	191	Panama	2288	Panamß	1760865.422278150000000	0.366754513804954	-79.123872000000000	9.004968150000000	56	0.091850930118203
57	28	Belize	603	Belize	63556.554912487000000	0.298402007488568	-88.370061980000000	17.556350770000000	57	0.005080132121485
58	28	Belize	604	Cayo	125725.843796134000000	0.000000000000000	-88.901651470000000	17.002442280000000	58	0.008586950359956
59	28	Belize	605	Corozal	31370.181273696900000	0.013707452812890	-88.317935530000000	18.223302499999900	59	0.001822128303228
60	28	Belize	606	Orange Walk	34312.549796342800000	0.000000000000000	-88.810455329999900	17.767304200000000	60	0.002356090483705
61	28	Belize	607	Stann Creek	24294.432715892700000	0.010045145323278	-88.463778689999900	16.837795140000000	61	0.001761491831188
62	28	Belize	608	Toledo	24107.802081758100000	0.000000000000000	-88.870527569999900	16.307691479999900	62	0.001603592252211
63	103	Guatemala	64821	Guatemala	3048369.083463660000000	0.365180869077089	-90.495207850000000	14.625875400000000	63	0.302685854799578
64	103	Guatemala	64822	El Progreso	154163.488338470000000	0.003435746639625	-90.083630670000000	14.905649090000000	64	0.017122115625218
65	103	Guatemala	64823	SacatepÚquez	321906.919933319000000	0.029089591519329	-90.747362420000000	14.550587210000000	65	0.033034339183404
66	103	Guatemala	64824	Chimaltenango	603370.553108215000000	0.027793467751082	-90.922476770000000	14.694945179999900	66	0.069978328538488
67	103	Guatemala	64825	Escuintla	695366.867155075000000	0.027485185505674	-91.009780559999900	14.162426379999900	67	0.066821137119556
68	103	Guatemala	64826	Santa Rosa	335011.828935801000000	0.000782466394932	-90.356972610000000	14.156093900000000	68	0.032654177489746
69	103	Guatemala	64827	Sololß	428908.512214183000000	0.013716017137399	-91.263444489999900	14.716406279999900	69	0.046410843153723
70	103	Guatemala	64828	Totonicapßn	464581.023994445000000	0.000000000000000	-91.377300959999900	15.014594900000000	70	0.045464756709744
71	103	Guatemala	64829	Quetzaltenango	770698.365806579000000	0.045366924850240	-91.713824099999900	14.787298170000000	71	0.079756195772748
72	103	Guatemala	64830	SuchitepÚquez	547896.163694500000000	0.024131478834567	-91.430925909999900	14.379444919999900	72	0.055629151174549
73	103	Guatemala	64831	Retalhuleu	299879.527174085000000	0.013647101036274	-91.805832219999900	14.443644200000000	73	0.027722658434872
74	103	Guatemala	64832	San Marcos	889868.388492226000000	0.006450310178732	-91.931485069999900	15.018778120000000	74	0.070886440762492
75	103	Guatemala	64833	Huehuetenango	1181507.387734650000000	0.002731492910021	-91.560216920000000	15.651177210000000	75	0.092129374132835
76	103	Guatemala	64834	QuichÚ	932714.849834442000000	0.004495806168976	-90.950227080000000	15.450787940000000	76	0.087809188561817
77	103	Guatemala	64835	Baja Verapaz	264104.728961944000000	0.001978215447868	-90.384830160000000	15.116013260000000	77	0.030166812248485
78	103	Guatemala	64836	Alta Verapaz	1092594.784445640000000	0.001966865008683	-90.101312140000000	15.639231700000000	78	0.090925914870262
79	103	Guatemala	64837	PetÚn	630139.083866849000000	0.011497989807601	-90.017912899999900	16.975905480000000	79	0.039808878235784
80	103	Guatemala	64838	Izabal	393764.832573808000000	0.018932171791683	-89.006469490000000	15.552871750000000	80	0.030454691940093
81	103	Guatemala	64839	Zacapa	216812.082041740000000	0.008983418288801	-89.508308810000000	15.036992760000000	81	0.023920185061081
82	103	Guatemala	64840	Chiquimula	358045.921790122000000	0.017018581030750	-89.425011560000000	14.685868520000000	82	0.031785248304147
83	103	Guatemala	64841	Jalapa	311905.288635253000000	0.016139767260426	-89.947679010000000	14.620183300000000	83	0.035485969832328
84	103	Guatemala	64842	Jutiapa	421992.620686605000000	0.007394574281778	-89.897638040000000	14.208021040000000	84	0.037358482969085
85	191	Panama	93668	Bocas del Toro	122255.322924941000000	0.019749341541291	-82.583601689999900	9.214220930000000	85	0.006091102519887
86	191	Panama	93669	ChiriquÝ	423847.326200637000000	0.106863804572528	-82.402057360000000	8.490211210000000	86	0.022003301123370
87	191	Panama	93670	DariÚn	48697.305387526700000	0.000000000000000	-77.916612499999900	8.167377770000000	87	0.003100461698211
88	191	Panama	93671	Emberß	35610.490245457700000	0.000000000000000	-77.769590239999900	8.231424320000000	88	0.002139989023284
89	191	Panama	93672	Ng÷be BuglÚ	160588.830108046000000	0.000000000000000	-81.771818550000000	8.657242260000000	89	0.009091539485465
90	191	Panama	93673	Veraguas	233079.359466522000000	0.025190326974115	-81.131225590000000	8.088540470000000	90	0.016583682106395
91	61	Costa Rica	981	Alajuela	916506.461428999000000	0.178088387253487	-84.610359889999900	10.563204109999900	91	0.091763338786192
92	61	Costa Rica	982	Cartago	528781.380780100000000	0.400266383678282	-83.681634070000000	9.818591820000000	92	0.049371619843080
93	61	Costa Rica	983	Guanacaste	355210.895000584000000	0.054349158600586	-85.395813910000000	10.447635840000000	93	0.032208257811824
94	61	Costa Rica	984	Heredia	463152.890044301000000	0.491307993918359	-84.015100610000000	10.419928970000000	94	0.053337722816662
95	61	Costa Rica	985	Limon	386327.063779369000000	0.111229108465752	-83.348242999999900	9.947229790000000	95	0.037678677843416
96	61	Costa Rica	986	Puntarenas	434760.132668934000000	0.077784133194758	-83.727845389999900	9.153443840000000	96	0.037232486896624
97	61	Costa Rica	987	San Jose	1528208.493554350000000	0.632266775201195	-83.989466429999900	9.607858569999990	97	0.155159810871562
