# Supplementary material for: Census-derived migration data as a tool for informing malaria elimination policy
Source: Malar J. 2016 May 11;15:273. doi: 10.1186/s12936-016-1315-5 (PMC4864939; doi:10.1186/s12936-016-1315-5)
Supplement: Supplementary file 3 — 10.1186/s12936-016-1315-5 First-level administrative unit metadata. This metadata matches the model output from Additional file 2 with the FAO GAUL shapefile. “uid” matches with “uidto” and “uidfr” in Additional file 2. ADM0_CODE, ADM0_NAME, ADM1_CODE, and ADM1_NAME match with the corresponding variables in the FAO GAUL shapefile for 2013. “TotPop” is the total population in each administrative unit, “UrbProp” is the proportion of people in urbanized areas, and “x” and “y” refer to the centroids for each administrative unit. “probleave” is the probability of someone leaving each administrative unit, shown in Figure 4. [file 12936_2016_1315_MOESM3_ESM.csv]

	uidfr	uidto	latfr	lonfr	latto	lonto	POPI	POPJ	URBANPROPI	URBANPROPJ	CONTIJ	DISTIJ	predprop	predpropnum	adjprednum	adjpredprop	infmove	incidfr
26	1	27	-89.90587845	13.8587772	-83.93892096	17.41863474	327720.1722	0	0.009035386	0	0	751.7001958	0	0	0	0	0	0
33	1	34	-89.90587845	13.8587772	-84.22136978	13.99178638	327720.1722	373301.9517	0.009035386	0.003602332	0	613.8483642	0.000774763	253.9056146	0	0	0	0
34	1	35	-89.90587845	13.8587772	-84.19324588	12.24943412	327720.1722	321773.9718	0.009035386	0.00216333	0	644.3024052	0.000666831	218.5339115	0	0	0	0
35	1	36	-89.90587845	13.8587772	-85.54239344	12.38694965	327720.1722	159365.8367	0.009035386	0.0067583	0	500.1872427	0.000381839	125.1363032	0	0	0	0
36	1	37	-89.90587845	13.8587772	-86.24959113	11.74024027	327720.1722	167921.2253	0.009035386	0.000792389	0	461.2691511	0.000409509	134.2042933	0	0	0	0
37	1	38	-89.90587845	13.8587772	-87.05694228	12.77825069	327720.1722	817558.1883	0.009035386	0.030546949	0	330.9408655	0.00192502	630.8678491	0	0	0	0
38	1	39	-89.90587845	13.8587772	-85.20968557	11.98852203	327720.1722	173150.3878	0.009035386	0.030565701	0	549.9370806	0.000403495	132.2335986	0	0	0	0
39	1	40	-89.90587845	13.8587772	-86.40445494	13.16885249	327720.1722	202207.8803	0.009035386	0.023184379	0	386.3594338	0.000516038	169.1159875	0	0	0	0
40	1	41	-89.90587845	13.8587772	-85.92960991	11.8667795	327720.1722	182718.5967	0.009035386	0.032000574	0	484.737019	0.000440601	144.3938599	0	0	0	0
41	1	42	-89.90587845	13.8587772	-85.52308978	13.73866157	327720.1722	397779.8083	0.009035386	0.004599209	0	473.5942967	0.000888917	291.3161225	0	0	0	0
42	1	43	-89.90587845	13.8587772	-86.58498728	12.60755979	327720.1722	187250.8158	0.009035386	0	0	385.5451218	0.000477409	156.4566126	0	0	0	0
43	1	44	-89.90587845	13.8587772	-86.47528336	13.48490702	327720.1722	143433.5157	0.009035386	0.003448414	0	373.0816044	0.000379224	124.2794977	0	0	0	0
44	1	45	-89.90587845	13.8587772	-86.27618676	12.21192544	327720.1722	1226420.447	0.009035386	0.156952843	0	433.8585215	0.002684492	879.7620999	0	0	0	0
45	1	46	-89.90587845	13.8587772	-86.096116	11.99578128	327720.1722	317482.1632	0.009035386	0.023951279	0	462.0508709	0.000735491	241.0353099	0	0	0	0
46	1	47	-89.90587845	13.8587772	-85.5144954	12.93446893	327720.1722	530565.5875	0.009035386	0.011265039	0	486.1297019	0.00114781	376.1605048	0	0	0	0
47	1	48	-89.90587845	13.8587772	-86.21745522	13.74098606	327720.1722	298173.7028	0.009035386	0.006985151	0	398.6191023	0.000722333	236.7230607	0	0	0	0
48	1	49	-89.90587845	13.8587772	-84.74962368	11.32137101	327720.1722	109516.709	0.009035386	0	0	626.7935599	0.000252969	82.90298671	0	0	0	0
49	1	50	-89.90587845	13.8587772	-85.68082843	11.38274111	327720.1722	158544.5028	0.009035386	0.012389532	0	534.8836635	0.000373119	122.2786004	0	0	0	0
122	2	27	-88.71131784	13.88216755	-83.93892096	17.41863474	158518.492	0	0.005843395	0	0	644.8796127	0	0	0	0	0	0
129	2	34	-88.71131784	13.88216755	-84.22136978	13.99178638	158518.492	373301.9517	0.005843395	0.003602332	0	484.8446516	0.000827532	131.1791804	0	0	0	0
130	2	35	-88.71131784	13.88216755	-84.19324588	12.24943412	158518.492	321773.9718	0.005843395	0.00216333	0	522.0946481	0.000706682	112.0221577	0	0	0	0
131	2	36	-88.71131784	13.88216755	-85.54239344	12.38694965	158518.492	159365.8367	0.005843395	0.0067583	0	381.4017453	0.000412271	65.35255238	0	0	0	0
132	2	37	-88.71131784	13.88216755	-86.24959113	11.74024027	158518.492	167921.2253	0.005843395	0.000792389	0	357.8163826	0.000439826	69.72051001	0	0	0	0
133	2	38	-88.71131784	13.88216755	-87.05694228	12.77825069	158518.492	817558.1883	0.005843395	0.030546949	0	217.1048915	0.00217651	345.0171392	0	0	0	0
134	2	39	-88.71131784	13.88216755	-85.20968557	11.98852203	158518.492	173150.3878	0.005843395	0.030565701	0	434.0890505	0.000431061	68.33117953	0	0	0	0
135	2	40	-88.71131784	13.88216755	-86.40445494	13.16885249	158518.492	202207.8803	0.005843395	0.023184379	0	261.7775323	0.00057771	91.57764987	0	0	0	0
136	2	41	-88.71131784	13.88216755	-85.92960991	11.8667795	158518.492	182718.5967	0.005843395	0.032000574	0	375.7832467	0.000473312	75.02863202	0	0	0	0
137	2	42	-88.71131784	13.88216755	-85.52308978	13.73866157	158518.492	397779.8083	0.005843395	0.004599209	0	344.730321	0.000973527	154.3219672	0	0	0	0
138	2	43	-88.71131784	13.88216755	-86.58498728	12.60755979	158518.492	187250.8158	0.005843395	0	0	270.3586364	0.000528865	83.83486821	0	0	0	0
139	2	44	-88.71131784	13.88216755	-86.47528336	13.48490702	158518.492	143433.5157	0.005843395	0.003448414	0	245.6520008	0.000428284	67.89100303	0	0	0	0
140	2	45	-88.71131784	13.88216755	-86.27618676	12.21192544	158518.492	1226420.447	0.005843395	0.156952843	0	322.6878004	0.002920649	462.9769133	0	0	0	0
141	2	46	-88.71131784	13.88216755	-86.096116	11.99578128	158518.492	317482.1632	0.005843395	0.023951279	0	352.6785306	0.000793863	125.8419105	0	0	0	0
142	2	47	-88.71131784	13.88216755	-85.5144954	12.93446893	158518.492	530565.5875	0.005843395	0.011265039	0	361.5774617	0.001248771	197.9533023	0	0	0	0
143	2	48	-88.71131784	13.88216755	-86.21745522	13.74098606	158518.492	298173.7028	0.005843395	0.006985151	0	269.8189322	0.000808903	128.2260084	0	0	0	0
144	2	49	-88.71131784	13.88216755	-84.74962368	11.32137101	158518.492	109516.709	0.005843395	0	0	515.7648707	0.000266828	42.29720752	0	0	0	0
145	2	50	-88.71131784	13.88216755	-85.68082843	11.38274111	158518.492	158544.5028	0.005843395	0.012389532	0	430.6348714	0.000396202	62.80535393	0	0	0	0
218	3	27	-89.07699697	14.14613559	-83.93892096	17.41863474	206469.7753	0	0	0	0	659.4011095	0	0	0	0	0	0
225	3	34	-89.07699697	14.14613559	-84.22136978	13.99178638	206469.7753	373301.9517	0	0.003602332	0	524.1451169	0.000811141	167.4761116	0	0	0	0
226	3	35	-89.07699697	14.14613559	-84.19324588	12.24943412	206469.7753	321773.9718	0	0.00216333	0	569.3450762	0.00069084	142.6376478	0	0	0	0
227	3	36	-89.07699697	14.14613559	-85.54239344	12.38694965	206469.7753	159365.8367	0	0.0067583	0	429.7561855	0.000399007	82.38281959	0	0	0	0
228	3	37	-89.07699697	14.14613559	-86.24959113	11.74024027	206469.7753	167921.2253	0	0.000792389	0	406.8530305	0.000424494	87.64512142	0	0	0	0
229	3	38	-89.07699697	14.14613559	-87.05694228	12.77825069	206469.7753	817558.1883	0	0.030546949	0	266.2548175	0.0020525	423.7791725	0	0	0	0
230	3	39	-89.07699697	14.14613559	-85.20968557	11.98852203	206469.7753	173150.3878	0	0.030565701	0	482.8377843	0.00041885	86.47977776	0	0	0	0
231	3	40	-89.07699697	14.14613559	-86.40445494	13.16885249	206469.7753	202207.8803	0	0.023184379	0	308.6224194	0.000551421	113.8516681	0	0	0	0
232	3	41	-89.07699697	14.14613559	-85.92960991	11.8667795	206469.7753	182718.5967	0	0.032000574	0	424.9687108	0.000457573	94.47498949	0	0	0	0
233	3	42	-89.07699697	14.14613559	-85.52308978	13.73866157	206469.7753	397779.8083	0	0.004599209	0	386.3054586	0.000943794	194.8649675	0	0	0	0
234	3	43	-89.07699697	14.14613559	-86.58498728	12.60755979	206469.7753	187250.8158	0	0	0	319.3661212	0.000504495	104.1628863	0	0	0	0
235	3	44	-89.07699697	14.14613559	-86.47528336	13.48490702	206469.7753	143433.5157	0	0.003448414	0	290.4689743	0.000408425	84.32735818	0	0	0	0
236	3	45	-89.07699697	14.14613559	-86.27618676	12.21192544	206469.7753	1226420.447	0	0.156952843	0	371.8526178	0.002807302	579.6229113	0	0	0	0
237	3	46	-89.07699697	14.14613559	-86.096116	11.99578128	206469.7753	317482.1632	0	0.023951279	0	401.8634467	0.000765691	158.0919909	0	0	0	0
238	3	47	-89.07699697	14.14613559	-85.5144954	12.93446893	206469.7753	530565.5875	0	0.011265039	0	408.1129056	0.001207963	249.4078951	0	0	0	0
239	3	48	-89.07699697	14.14613559	-86.21745522	13.74098606	206469.7753	298173.7028	0	0.006985151	0	311.9536255	0.000776726	160.370419	0	0	0	0
240	3	49	-89.07699697	14.14613559	-84.74962368	11.32137101	206469.7753	109516.709	0	0	0	564.8617099	0.000260504	53.7861705	0	0	0	0
241	3	50	-89.07699697	14.14613559	-85.68082843	11.38274111	206469.7753	158544.5028	0	0.012389532	0	479.753725	0.000384791	79.4477929	0	0	0	0
314	4	27	-89.02333699	13.84746649	-83.93892096	17.41863474	248296.7294	0	0.01438974	0	0	673.9667685	0	0	0	0	0	0
321	4	34	-89.02333699	13.84746649	-84.22136978	13.99178638	248296.7294	373301.9517	0.01438974	0.003602332	0	518.6601277	0.000812647	201.7776723	0	0	0	0
322	4	35	-89.02333699	13.84746649	-84.19324588	12.24943412	248296.7294	321773.9718	0.01438974	0.00216333	0	552.6943843	0.0006962	172.8641518	0	0	0	0
323	4	36	-89.02333699	13.84746649	-85.54239344	12.38694965	248296.7294	159365.8367	0.01438974	0.0067583	0	410.560767	0.00040408	100.3318419	0	0	0	0
324	4	37	-89.02333699	13.84746649	-86.24959113	11.74024027	248296.7294	167921.2253	0.01438974	0.000792389	0	381.3581462	0.000432405	107.3646743	0	0	0	0
325	4	38	-89.02333699	13.84746649	-87.05694228	12.77825069	248296.7294	817558.1883	0.01438974	0.030546949	0	243.805457	0.00210578	522.858253	0	0	0	0
326	4	39	-89.02333699	13.84746649	-85.20968557	11.98852203	248296.7294	173150.3878	0.01438974	0.030565701	0	462.2397863	0.000423903	105.2537458	0	0	0	0
327	4	40	-89.02333699	13.84746649	-86.40445494	13.16885249	248296.7294	202207.8803	0.01438974	0.023184379	0	293.1123985	0.000559438	138.9065232	0	0	0	0
328	4	41	-89.02333699	13.84746649	-85.92960991	11.8667795	248296.7294	182718.5967	0.01438974	0.032000574	0	401.3280581	0.000465034	115.4663199	0	0	0	0
329	4	42	-89.02333699	13.84746649	-85.52308978	13.73866157	248296.7294	397779.8083	0.01438974	0.004599209	0	378.2830366	0.000948585	235.5304607	0	0	0	0
330	4	43	-89.02333699	13.84746649	-86.58498728	12.60755979	248296.7294	187250.8158	0.01438974	0	0	297.856507	0.000514687	127.7950286	0	0	0	0
331	4	44	-89.02333699	13.84746649	-86.47528336	13.48490702	248296.7294	143433.5157	0.01438974	0.003448414	0	278.3219965	0.000413241	102.6064124	0	0	0	0
332	4	45	-89.02333699	13.84746649	-86.27618676	12.21192544	248296.7294	1226420.447	0.01438974	0.156952843	0	348.8604831	0.002858841	709.8409812	0	0	0	0
333	4	46	-89.02333699	13.84746649	-86.096116	11.99578128	248296.7294	317482.1632	0.01438974	0.023951279	0	378.2999083	0.000778936	193.4072612	0	0	0	0
334	4	47	-89.02333699	13.84746649	-85.5144954	12.93446893	248296.7294	530565.5875	0.01438974	0.011265039	0	393.0033953	0.00122034	303.0063169	0	0	0	0
335	4	48	-89.02333699	13.84746649	-86.21745522	13.74098606	248296.7294	298173.7028	0.01438974	0.006985151	0	303.3162587	0.000782367	194.2592324	0	0	0	0
336	4	49	-89.02333699	13.84746649	-84.74962368	11.32137101	248296.7294	109516.709	0.01438974	0	0	542.3366054	0.000263412	65.40443975	0	0	0	0
337	4	50	-89.02333699	13.84746649	-85.68082843	11.38274111	248296.7294	158544.5028	0.01438974	0.012389532	0	454.7006351	0.000390634	96.99308398	0	0	0	0
410	5	27	-89.36693528	13.70233199	-83.93892096	17.41863474	701221.8125	0	0.088857167	0	0	713.4171918	0	0	0	0	0	0
417	5	34	-89.36693528	13.70233199	-84.22136978	13.99178638	701221.8125	373301.9517	0.088857167	0.003602332	0	556.6099047	0.000790282	554.1627236	0	0	0	0
418	5	35	-89.36693528	13.70233199	-84.19324588	12.24943412	701221.8125	321773.9718	0.088857167	0.00216333	0	583.5509647	0.000680428	477.1306644	0	0	0	0
419	5	36	-89.36693528	13.70233199	-85.54239344	12.38694965	701221.8125	159365.8367	0.088857167	0.0067583	0	439.4663886	0.00039327	275.7694832	0	0	0	0
420	5	37	-89.36693528	13.70233199	-86.24959113	11.74024027	701221.8125	167921.2253	0.088857167	0.000792389	0	402.4986374	0.000422657	296.3763595	0	0	0	0
421	5	38	-89.36693528	13.70233199	-87.05694228	12.77825069	701221.8125	817558.1883	0.088857167	0.030546949	0	270.3946672	0.002027282	1421.574109	0	0	0	0
422	5	39	-89.36693528	13.70233199	-85.20968557	11.98852203	701221.8125	173150.3878	0.088857167	0.030565701	0	489.4446049	0.000413937	290.2613062	0	0	0	0
423	5	40	-89.36693528	13.70233199	-86.40445494	13.16885249	701221.8125	202207.8803	0.088857167	0.023184379	0	325.9312217	0.000538151	377.3633167	0	0	0	0
424	5	41	-89.36693528	13.70233199	-85.92960991	11.8667795	701221.8125	182718.5967	0.088857167	0.032000574	0	425.0624245	0.000454063	318.3985341	0	0	0	0
425	5	42	-89.36693528	13.70233199	-85.52308978	13.73866157	701221.8125	397779.8083	0.088857167	0.004599209	0	415.3519522	0.000916035	642.343693	0	0	0	0
426	5	43	-89.36693528	13.70233199	-86.58498728	12.60755979	701221.8125	187250.8158	0.088857167	0	0	324.9744926	0.000497994	349.2041448	0	0	0	0
427	5	44	-89.36693528	13.70233199	-86.47528336	13.48490702	701221.8125	143433.5157	0.088857167	0.003448414	0	313.5500004	0.000395931	277.635201	0	0	0	0
428	5	45	-89.36693528	13.70233199	-86.27618676	12.21192544	701221.8125	1226420.447	0.088857167	0.156952843	0	373.7777628	0.002781547	1950.481197	0	0	0	0
429	5	46	-89.36693528	13.70233199	-86.096116	11.99578128	701221.8125	317482.1632	0.088857167	0.023951279	0	402.2717786	0.000759631	532.6700095	0	0	0	0
430	5	47	-89.36693528	13.70233199	-85.5144954	12.93446893	701221.8125	530565.5875	0.088857167	0.011265039	0	425.6176046	0.001183445	829.8577677	0	0	0	0
431	5	48	-89.36693528	13.70233199	-86.21745522	13.74098606	701221.8125	298173.7028	0.088857167	0.006985151	0	340.3318965	0.000750522	526.282288	0	0	0	0
432	5	49	-89.36693528	13.70233199	-84.74962368	11.32137101	701221.8125	109516.709	0.088857167	0	0	566.9712828	0.000258228	181.0747946	0	0	0	0
433	5	50	-89.36693528	13.70233199	-85.68082843	11.38274111	701221.8125	158544.5028	0.088857167	0.012389532	0	476.1324925	0.000382753	268.3946772	0	0	0	0
506	6	27	-88.96856209	13.47677271	-83.93892096	17.41863474	334539.0767	0	0.012554443	0	0	694.8603059	0	0	0	0	0	0
513	6	34	-88.96856209	13.47677271	-84.22136978	13.99178638	334539.0767	373301.9517	0.012554443	0.003602332	0	516.0938916	0.000816597	273.1835674	0	0	0	0
514	6	35	-88.96856209	13.47677271	-84.19324588	12.24943412	334539.0767	321773.9718	0.012554443	0.00216333	0	535.4857526	0.000705325	235.9589399	0	0	0	0
515	6	36	-88.96856209	13.47677271	-85.54239344	12.38694965	334539.0767	159365.8367	0.012554443	0.0067583	0	390.6860222	0.00041164	137.7097505	0	0	0	0
516	6	37	-88.96856209	13.47677271	-86.24959113	11.74024027	334539.0767	167921.2253	0.012554443	0.000792389	0	352.7014076	0.000444359	148.6553274	0	0	0	0
517	6	38	-88.96856209	13.47677271	-87.05694228	12.77825069	334539.0767	817558.1883	0.012554443	0.030546949	0	221.1602296	0.002176877	728.2504439	0	0	0	0
518	6	39	-88.96856209	13.47677271	-85.20968557	11.98852203	334539.0767	173150.3878	0.012554443	0.030565701	0	440.1047142	0.000431761	144.4409847	0	0	0	0
519	6	40	-88.96856209	13.47677271	-86.40445494	13.16885249	334539.0767	202207.8803	0.012554443	0.023184379	0	279.6244679	0.000569466	190.5084779	0	0	0	0
520	6	41	-88.96856209	13.47677271	-85.92960991	11.8667795	334539.0767	182718.5967	0.012554443	0.032000574	0	375.2488075	0.000476292	159.3382041	0	0	0	0
521	6	42	-88.96856209	13.47677271	-85.52308978	13.73866157	334539.0767	397779.8083	0.012554443	0.004599209	0	373.6035063	0.000955385	319.6135428	0	0	0	0
522	6	43	-88.96856209	13.47677271	-86.58498728	12.60755979	334539.0767	187250.8158	0.012554443	0	0	275.7754675	0.000528738	176.8836281	0	0	0	0
523	6	44	-88.96856209	13.47677271	-86.47528336	13.48490702	334539.0767	143433.5157	0.012554443	0.003448414	0	269.6778533	0.000418647	140.0539328	0	0	0	0
524	6	45	-88.96856209	13.47677271	-86.27618676	12.21192544	334539.0767	1226420.447	0.012554443	0.156952843	0	324.0888472	0.002933859	981.4905456	0	0	0	0
525	6	46	-88.96856209	13.47677271	-86.096116	11.99578128	334539.0767	317482.1632	0.012554443	0.023951279	0	352.478017	0.000798652	267.1803124	0	0	0	0
526	6	47	-88.96856209	13.47677271	-85.5144954	12.93446893	334539.0767	530565.5875	0.012554443	0.011265039	0	378.8519325	0.001238247	414.2421453	0	0	0	0
527	6	48	-88.96856209	13.47677271	-86.21745522	13.74098606	334539.0767	298173.7028	0.012554443	0.006985151	0	298.8510174	0.000788552	263.801331	0	0	0	0
528	6	49	-88.96856209	13.47677271	-84.74962368	11.32137101	334539.0767	109516.709	0.012554443	0	0	517.1953503	0.000268163	89.71116358	0	0	0	0
529	6	50	-88.96856209	13.47677271	-85.68082843	11.38274111	334539.0767	158544.5028	0.012554443	0.012389532	0	426.331056	0.000399752	133.732537	0	0	0	0
602	7	27	-87.88856885	13.52201852	-83.93892096	17.41863474	226124.0145	0	0	0	0	605.8122316	0	0	0	0	0	0.023333333
609	7	34	-87.88856885	13.52201852	-84.22136978	13.99178638	226124.0145	373301.9517	0	0.003602332	0	399.6136071	0.000882249	199.4976716	0	0	0	0.023333333
610	7	35	-87.88856885	13.52201852	-84.19324588	12.24943412	226124.0145	321773.9718	0	0.00216333	0	424.9212831	0.000756326	171.0235485	0	0	0	0.023333333
611	7	36	-87.88856885	13.52201852	-85.54239344	12.38694965	226124.0145	159365.8367	0	0.0067583	0	283.9225098	0.000453463	102.538857	0	0	0	0.023333333
612	7	37	-87.88856885	13.52201852	-86.24959113	11.74024027	226124.0145	167921.2253	0	0.000792389	0	266.300142	0.000483807	109.4004108	0	0	0	0.023333333
613	7	38	-87.88856885	13.52201852	-87.05694228	12.77825069	226124.0145	817558.1883	0	0.030546949	0	122.2976687	0.002607509	589.6204044	0	0	0	0.023333333
614	7	39	-87.88856885	13.52201852	-85.20968557	11.98852203	226124.0145	173150.3878	0	0.030565701	0	336.9563763	0.000468087	105.8457957	0	0	0	0.023333333
615	7	40	-87.88856885	13.52201852	-86.40445494	13.16885249	226124.0145	202207.8803	0	0.023184379	0	165.3481246	0.000668246	151.1065597	0	0	0	0.023333333
616	7	41	-87.88856885	13.52201852	-85.92960991	11.8667795	226124.0145	182718.5967	0	0.032000574	0	281.200492	0.000519772	117.5330004	0	0	0	0.023333333
617	7	42	-87.88856885	13.52201852	-85.52308978	13.73866157	226124.0145	397779.8083	0	0.004599209	0	256.8252657	0.001070539	242.074544	0	0	0	0.023333333
618	7	43	-87.88856885	13.52201852	-86.58498728	12.60755979	226124.0145	187250.8158	0	0	0	174.0498412	0.000608189	137.5260416	0	0	0	0.023333333
619	7	44	-87.88856885	13.52201852	-86.47528336	13.48490702	226124.0145	143433.5157	0	0.003448414	0	152.9045204	0.000497635	112.5271746	0	0	0	0.023333333
620	7	45	-87.88856885	13.52201852	-86.27618676	12.21192544	226124.0145	1226420.447	0	0.156952843	0	227.5947966	0.003266042	738.5306031	0	0	0	0.023333333
621	7	46	-87.88856885	13.52201852	-86.096116	11.99578128	226124.0145	317482.1632	0	0.023951279	0	258.1159854	0.000877742	198.4785064	0	0	0	0.023333333
622	7	47	-87.88856885	13.52201852	-85.5144954	12.93446893	226124.0145	530565.5875	0	0.011265039	0	265.2277985	0.001379759	311.9967136	0	0	0	0.023333333
623	7	48	-87.88856885	13.52201852	-86.21745522	13.74098606	226124.0145	298173.7028	0	0.006985151	0	182.2700775	0.000916603	207.2659076	0	0	0	0.023333333
624	7	49	-87.88856885	13.52201852	-84.74962368	11.32137101	226124.0145	109516.709	0	0	0	419.7005612	0.000285587	64.57814634	0	0	0	0.023333333
625	7	50	-87.88856885	13.52201852	-85.68082843	11.38274111	226124.0145	158544.5028	0	0.012389532	0	337.7940421	0.000428855	96.97448405	0	0	0	0.023333333
698	8	27	-88.10475556	13.77554864	-83.93892096	17.41863474	189645.6636	0	0	0	0	602.7243248	0	0	0	0	0	0
705	8	34	-88.10475556	13.77554864	-84.22136978	13.99178638	189645.6636	373301.9517	0	0.003602332	0	419.9999463	0.0008674	164.4985716	0	0	0	0
706	8	35	-88.10475556	13.77554864	-84.19324588	12.24943412	189645.6636	321773.9718	0	0.00216333	0	456.596749	0.000738568	140.066163	0	0	0	0
707	8	36	-88.10475556	13.77554864	-85.54239344	12.38694965	189645.6636	159365.8367	0	0.0067583	0	317.6706233	0.000437364	82.94420702	0	0	0	0
708	8	37	-88.10475556	13.77554864	-86.24959113	11.74024027	189645.6636	167921.2253	0	0.000792389	0	302.8924688	0.000464286	88.04977923	0	0	0	0
709	8	38	-88.10475556	13.77554864	-87.05694228	12.77825069	189645.6636	817558.1883	0	0.030546949	0	158.6516457	0.002403453	455.8044604	0	0	0	0
710	8	39	-88.10475556	13.77554864	-85.20968557	11.98852203	189645.6636	173150.3878	0	0.030565701	0	371.5270033	0.0004535	86.00438918	0	0	0	0
711	8	40	-88.10475556	13.77554864	-86.40445494	13.16885249	189645.6636	202207.8803	0	0.023184379	0	195.9019074	0.000633313	120.1049708	0	0	0	0
712	8	41	-88.10475556	13.77554864	-85.92960991	11.8667795	189645.6636	182718.5967	0	0.032000574	0	317.359025	0.000499992	94.82127084	0	0	0	0
713	8	42	-88.10475556	13.77554864	-85.52308978	13.73866157	189645.6636	397779.8083	0	0.004599209	0	278.9404155	0.001041978	197.6066117	0	0	0	0
714	8	43	-88.10475556	13.77554864	-86.58498728	12.60755979	189645.6636	187250.8158	0	0	0	209.6700788	0.000573464	108.7548715	0	0	0	0
715	8	44	-88.10475556	13.77554864	-86.47528336	13.48490702	189645.6636	143433.5157	0	0.003448414	0	179.0773166	0.000473293	89.75804359	0	0	0	0
716	8	45	-88.10475556	13.77554864	-86.27618676	12.21192544	189645.6636	1226420.447	0	0.156952843	0	263.662657	0.003116682	591.0651519	0	0	0	0
717	8	46	-88.10475556	13.77554864	-86.096116	11.99578128	189645.6636	317482.1632	0	0.023951279	0	294.3019258	0.000841695	159.6237763	0	0	0	0
718	8	47	-88.10475556	13.77554864	-85.5144954	12.93446893	189645.6636	530565.5875	0	0.011265039	0	295.5083998	0.001332492	252.7012478	0	0	0	0
719	8	48	-88.10475556	13.77554864	-86.21745522	13.74098606	189645.6636	298173.7028	0	0.006985151	0	203.9301554	0.000884069	167.6597752	0	0	0	0
720	8	49	-88.10475556	13.77554864	-84.74962368	11.32137101	189645.6636	109516.709	0	0	0	455.1656557	0.000278094	52.73940531	0	0	0	0
721	8	50	-88.10475556	13.77554864	-85.68082843	11.38274111	189645.6636	158544.5028	0	0.012389532	0	374.2446232	0.000414879	78.68009591	0	0	0	0
794	9	27	-88.255355	13.54238209	-83.93892096	17.41863474	460032.2397	0	0.092843266	0	0	632.3378805	0	0	0	0	0	0
801	9	34	-88.255355	13.54238209	-84.22136978	13.99178638	460032.2397	373301.9517	0.092843266	0.003602332	0	438.6459856	0.000845876	389.1303421	0	0	0	0
802	9	35	-88.255355	13.54238209	-84.19324588	12.24943412	460032.2397	321773.9718	0.092843266	0.00216333	0	463.2873229	0.000726647	334.2810708	0	0	0	0
803	9	36	-88.255355	13.54238209	-85.54239344	12.38694965	460032.2397	159365.8367	0.092843266	0.0067583	0	320.9102607	0.000430886	198.2213023	0	0	0	0
804	9	37	-88.255355	13.54238209	-86.24959113	11.74024027	460032.2397	167921.2253	0.092843266	0.000792389	0	295.9067125	0.000462126	212.592979	0	0	0	0
805	9	38	-88.255355	13.54238209	-87.05694228	12.77825069	460032.2397	817558.1883	0.092843266	0.030546949	0	155.1444071	0.002391556	1100.193054	0	0	0	0
806	9	39	-88.255355	13.54238209	-85.20968557	11.98852203	460032.2397	173150.3878	0.092843266	0.030565701	0	372.8481914	0.000447687	205.950539	0	0	0	0
807	9	40	-88.255355	13.54238209	-86.40445494	13.16885249	460032.2397	202207.8803	0.092843266	0.023184379	0	204.563597	0.000617631	284.129944	0	0	0	0
808	9	41	-88.255355	13.54238209	-85.92960991	11.8667795	460032.2397	182718.5967	0.092843266	0.032000574	0	313.7027017	0.000495878	228.1198143	0	0	0	0
809	9	42	-88.255355	13.54238209	-85.52308978	13.73866157	460032.2397	397779.8083	0.092843266	0.004599209	0	296.1322059	0.001011038	465.109851	0	0	0	0
810	9	43	-88.255355	13.54238209	-86.58498728	12.60755979	460032.2397	187250.8158	0.092843266	0	0	208.7131232	0.000567524	261.0792951	0	0	0	0
811	9	44	-88.255355	13.54238209	-86.47528336	13.48490702	460032.2397	143433.5157	0.092843266	0.003448414	0	192.6149604	0.000457404	210.4205051	0	0	0	0
812	9	45	-88.255355	13.54238209	-86.27618676	12.21192544	460032.2397	1226420.447	0.092843266	0.156952843	0	260.669903	0.003090875	1421.901947	0	0	0	0
813	9	46	-88.255355	13.54238209	-86.096116	11.99578128	460032.2397	317482.1632	0.092843266	0.023951279	0	290.6007885	0.000835043	384.1465551	0	0	0	0
814	9	47	-88.255355	13.54238209	-85.5144954	12.93446893	460032.2397	530565.5875	0.092843266	0.011265039	0	304.3570143	0.001304989	600.3368984	0	0	0	0
815	9	48	-88.255355	13.54238209	-86.21745522	13.74098606	460032.2397	298173.7028	0.092843266	0.006985151	0	221.3777794	0.000851978	391.9373493	0	0	0	0
816	9	49	-88.255355	13.54238209	-84.74962368	11.32137101	460032.2397	109516.709	0.092843266	0	0	453.8742694	0.000275068	126.5401146	0	0	0	0
817	9	50	-88.255355	13.54238209	-85.68082843	11.38274111	460032.2397	158544.5028	0.092843266	0.012389532	0	368.6049135	0.00041192	189.4963313	0	0	0	0
890	10	27	-89.17379887	13.77159051	-83.93892096	17.41863474	1723131.332	0	0.38651348	0	0	692.0423648	0	0	0	0	0	0.000526316
897	10	34	-89.17379887	13.77159051	-84.22136978	13.99178638	1723131.332	373301.9517	0.38651348	0.003602332	0	535.3027044	0.000755545	1301.903602	0	0	0	0.000526316
898	10	35	-89.17379887	13.77159051	-84.19324588	12.24943412	1723131.332	321773.9718	0.38651348	0.00216333	0	565.6517657	0.000648951	1118.227316	0	0	0	0.000526316
899	10	36	-89.17379887	13.77159051	-85.54239344	12.38694965	1723131.332	159365.8367	0.38651348	0.0067583	0	422.4855652	0.000376027	647.9439909	0	0	0	0.000526316
900	10	37	-89.17379887	13.77159051	-86.24959113	11.74024027	1723131.332	167921.2253	0.38651348	0.000792389	0	389.4418652	0.00040333	694.9908804	0	0	0	0.000526316
901	10	38	-89.17379887	13.77159051	-87.05694228	12.77825069	1723131.332	817558.1883	0.38651348	0.030546949	0	254.3991929	0.001951254	3362.266391	0	0	0	0.000526316
902	10	39	-89.17379887	13.77159051	-85.20968557	11.98852203	1723131.332	173150.3878	0.38651348	0.030565701	0	473.3461576	0.000395065	680.7487958	0	0	0	0.000526316
903	10	40	-89.17379887	13.77159051	-86.40445494	13.16885249	1723131.332	202207.8803	0.38651348	0.023184379	0	306.957635	0.00051781	892.2550467	0	0	0	0.000526316
904	10	41	-89.17379887	13.77159051	-85.92960991	11.8667795	1723131.332	182718.5967	0.38651348	0.032000574	0	410.6910201	0.000433488	746.9565148	0	0	0	0.000526316
905	10	42	-89.17379887	13.77159051	-85.52308978	13.73866157	1723131.332	397779.8083	0.38651348	0.004599209	0	394.4227815	0.000879179	1514.940271	0	0	0	0.000526316
906	10	43	-89.17379887	13.77159051	-86.58498728	12.60755979	1723131.332	187250.8158	0.38651348	0	0	308.794295	0.000477865	823.4237315	0	0	0	0.000526316
907	10	44	-89.17379887	13.77159051	-86.47528336	13.48490702	1723131.332	143433.5157	0.38651348	0.003448414	0	293.4311214	0.000381706	657.7300024	0	0	0	0.000526316
908	10	45	-89.17379887	13.77159051	-86.27618676	12.21192544	1723131.332	1226420.447	0.38651348	0.156952843	0	358.7580837	0.0026609	4585.080335	0	0	0	0.000526316
909	10	46	-89.17379887	13.77159051	-86.096116	11.99578128	1723131.332	317482.1632	0.38651348	0.023951279	0	387.7599342	0.000725732	1250.532128	0	0	0	0.000526316
910	10	47	-89.17379887	13.77159051	-85.5144954	12.93446893	1723131.332	530565.5875	0.38651348	0.011265039	0	406.7988256	0.001133576	1953.300863	0	0	0	0.000526316
911	10	48	-89.17379887	13.77159051	-86.21745522	13.74098606	1723131.332	298173.7028	0.38651348	0.006985151	0	319.4073416	0.000722924	1245.692799	0	0	0	0.000526316
912	10	49	-89.17379887	13.77159051	-84.74962368	11.32137101	1723131.332	109516.709	0.38651348	0	0	552.2197636	0.000245921	423.7533214	0	0	0	0.000526316
913	10	50	-89.17379887	13.77159051	-85.68082843	11.38274111	1723131.332	158544.5028	0.38651348	0.012389532	0	462.9849103	0.000364694	628.415937	0	0	0	0.000526316
986	11	27	-88.72326462	13.60774007	-83.93892096	17.41863474	175994.4026	0	0.027995646	0	0	665.1751473	0	0	0	0	0	0
993	11	34	-88.72326462	13.60774007	-84.22136978	13.99178638	175994.4026	373301.9517	0.027995646	0.003602332	0	488.1401063	0.000822629	144.7781749	0	0	0	0
994	11	35	-88.72326462	13.60774007	-84.19324588	12.24943412	175994.4026	321773.9718	0.027995646	0.00216333	0	513.779519	0.000707427	124.5032621	0	0	0	0
995	11	36	-88.72326462	13.60774007	-85.54239344	12.38694965	175994.4026	159365.8367	0.027995646	0.0067583	0	370.5010163	0.000414346	72.92258533	0	0	0	0
996	11	37	-88.72326462	13.60774007	-86.24959113	11.74024027	175994.4026	167921.2253	0.027995646	0.000792389	0	339.4028444	0.000445281	78.36689639	0	0	0	0
997	11	38	-88.72326462	13.60774007	-87.05694228	12.77825069	175994.4026	817558.1883	0.027995646	0.030546949	0	202.6635318	0.002214337	389.710958	0	0	0	0
998	11	39	-88.72326462	13.60774007	-85.20968557	11.98852203	175994.4026	173150.3878	0.027995646	0.030565701	0	421.4911337	0.000433291	76.25684521	0	0	0	0
999	11	40	-88.72326462	13.60774007	-86.40445494	13.16885249	175994.4026	202207.8803	0.027995646	0.023184379	0	255.6064913	0.000579703	102.024548	0	0	0	0
1000	11	41	-88.72326462	13.60774007	-85.92960991	11.8667795	175994.4026	182718.5967	0.027995646	0.032000574	0	359.6469487	0.00047787	84.10248244	0	0	0	0
1001	11	42	-88.72326462	13.60774007	-85.52308978	13.73866157	175994.4026	397779.8083	0.027995646	0.004599209	0	346.1599303	0.000968541	170.4577419	0	0	0	0
1002	11	43	-88.72326462	13.60774007	-86.58498728	12.60755979	175994.4026	187250.8158	0.027995646	0	0	256.9613617	0.000535095	94.17365437	0	0	0	0
1003	11	44	-88.72326462	13.60774007	-86.47528336	13.48490702	175994.4026	143433.5157	0.027995646	0.003448414	0	243.461635	0.000427805	75.2912003	0	0	0	0
1004	11	45	-88.72326462	13.60774007	-86.27618676	12.21192544	175994.4026	1226420.447	0.027995646	0.156952843	0	307.3796281	0.002953041	519.7186793	0	0	0	0
1005	11	46	-88.72326462	13.60774007	-86.096116	11.99578128	175994.4026	317482.1632	0.027995646	0.023951279	0	336.6484476	0.000802155	141.1747103	0	0	0	0
1006	11	47	-88.72326462	13.60774007	-85.5144954	12.93446893	175994.4026	530565.5875	0.027995646	0.011265039	0	355.3440544	0.0012506	220.0985913	0	0	0	0
1007	11	48	-88.72326462	13.60774007	-86.21745522	13.74098606	175994.4026	298173.7028	0.027995646	0.006985151	0	271.2157843	0.000804507	141.5887169	0	0	0	0
1008	11	49	-88.72326462	13.60774007	-84.74962368	11.32137101	175994.4026	109516.709	0.027995646	0	0	500.8786765	0.000268195	47.2008478	0	0	0	0
1009	11	50	-88.72326462	13.60774007	-85.68082843	11.38274111	175994.4026	158544.5028	0.027995646	0.012389532	0	412.773494	0.000399831	70.36797558	0	0	0	0
1082	12	27	-89.50770667	14.1209722	-83.93892096	17.41863474	551607.4197	0	0.073083727	0	0	699.788801	0	0	0	0	0	0
1089	12	34	-89.50770667	14.1209722	-84.22136978	13.99178638	551607.4197	373301.9517	0.073083727	0.003602332	0	570.5428439	0.000785203	433.1237199	0	0	0	0
1090	12	35	-89.50770667	14.1209722	-84.19324588	12.24943412	551607.4197	321773.9718	0.073083727	0.00216333	0	611.9760378	0.000671339	370.3157319	0	0	0	0
1091	12	36	-89.50770667	14.1209722	-85.54239344	12.38694965	551607.4197	159365.8367	0.073083727	0.0067583	0	470.6122631	0.000385538	212.6657449	0	0	0	0
1092	12	37	-89.50770667	14.1209722	-86.24959113	11.74024027	551607.4197	167921.2253	0.073083727	0.000792389	0	441.4134767	0.000411334	226.8948923	0	0	0	0
1093	12	38	-89.50770667	14.1209722	-87.05694228	12.77825069	551607.4197	817558.1883	0.073083727	0.030546949	0	304.2780279	0.00195745	1079.743706	0	0	0	0
1094	12	39	-89.50770667	14.1209722	-85.20968557	11.98852203	551607.4197	173150.3878	0.073083727	0.030565701	0	522.5863312	0.000406166	224.0442112	0	0	0	0
1095	12	40	-89.50770667	14.1209722	-86.40445494	13.16885249	551607.4197	202207.8803	0.073083727	0.023184379	0	351.7356323	0.000526324	290.3243215	0	0	0	0
1096	12	41	-89.50770667	14.1209722	-85.92960991	11.8667795	551607.4197	182718.5967	0.073083727	0.032000574	0	461.7550918	0.000443185	244.4643968	0	0	0	0
1097	12	42	-89.50770667	14.1209722	-85.52308978	13.73866157	551607.4197	397779.8083	0.073083727	0.004599209	0	432.2511935	0.00090593	499.7175935	0	0	0	0
1098	12	43	-89.50770667	14.1209722	-86.58498728	12.60755979	551607.4197	187250.8158	0.073083727	0	0	358.2744151	0.000483871	266.9070969	0	0	0	0
1099	12	44	-89.50770667	14.1209722	-86.47528336	13.48490702	551607.4197	143433.5157	0.073083727	0.003448414	0	335.0943893	0.000388387	214.2371208	0	0	0	0
1100	12	45	-89.50770667	14.1209722	-86.27618676	12.21192544	551607.4197	1226420.447	0.073083727	0.156952843	0	409.3395078	0.002708196	1493.860978	0	0	0	0
1101	12	46	-89.50770667	14.1209722	-86.096116	11.99578128	551607.4197	317482.1632	0.073083727	0.023951279	0	438.7391384	0.000740531	408.4823032	0	0	0	0
1102	12	47	-89.50770667	14.1209722	-85.5144954	12.93446893	551607.4197	530565.5875	0.073083727	0.011265039	0	451.5303572	0.001163516	641.8040652	0	0	0	0
1103	12	48	-89.50770667	14.1209722	-86.21745522	13.74098606	551607.4197	298173.7028	0.073083727	0.006985151	0	357.7003324	0.000739995	408.1868734	0	0	0	0
1104	12	49	-89.50770667	14.1209722	-84.74962368	11.32137101	551607.4197	109516.709	0.073083727	0	0	602.8196245	0.000253707	139.9467754	0	0	0	0
1105	12	50	-89.50770667	14.1209722	-85.68082843	11.38274111	551607.4197	158544.5028	0.073083727	0.012389532	0	514.8477084	0.000374114	206.3639762	0	0	0	0
1178	13	27	-89.68958623	13.69553656	-83.93892096	17.41863474	477052.026	0	0.063612766	0	0	742.2861791	0	0	0	0	0	0.004375
1185	13	34	-89.68958623	13.69553656	-84.22136978	13.99178638	477052.026	373301.9517	0.063612766	0.003602332	0	591.4473532	0.000777109	370.7215741	0	0	0	0.004375
1186	13	35	-89.68958623	13.69553656	-84.19324588	12.24943412	477052.026	321773.9718	0.063612766	0.00216333	0	617.0378319	0.000670094	319.669616	0	0	0	0.004375
1187	13	36	-89.68958623	13.69553656	-85.54239344	12.38694965	477052.026	159365.8367	0.063612766	0.0067583	0	472.3472863	0.000385361	183.8371736	0	0	0	0.004375
1188	13	37	-89.68958623	13.69553656	-86.24959113	11.74024027	477052.026	167921.2253	0.063612766	0.000792389	0	431.950563	0.000414352	197.6673082	0	0	0	0.004375
1189	13	38	-89.68958623	13.69553656	-87.05694228	12.77825069	477052.026	817558.1883	0.063612766	0.030546949	0	302.7443402	0.001961793	935.877271	0	0	0	0.004375
1190	13	39	-89.68958623	13.69553656	-85.20968557	11.98852203	477052.026	173150.3878	0.063612766	0.030565701	0	521.5771288	0.000406678	194.0066604	0	0	0	0.004375
1191	13	40	-89.68958623	13.69553656	-86.40445494	13.16885249	477052.026	202207.8803	0.063612766	0.023184379	0	360.1895173	0.000522856	249.4294419	0	0	0	0.004375
1192	13	41	-89.68958623	13.69553656	-85.92960991	11.8667795	477052.026	182718.5967	0.063612766	0.032000574	0	455.7335531	0.000445269	212.4165833	0	0	0	0.004375
1193	13	42	-89.68958623	13.69553656	-85.52308978	13.73866157	477052.026	397779.8083	0.063612766	0.004599209	0	450.2263701	0.000895285	427.0975256	0	0	0	0.004375
1194	13	43	-89.68958623	13.69553656	-86.58498728	12.60755979	477052.026	187250.8158	0.063612766	0	0	357.3605774	0.000484574	231.1669153	0	0	0	0.004375
1195	13	44	-89.68958623	13.69553656	-86.47528336	13.48490702	477052.026	143433.5157	0.063612766	0.003448414	0	348.2910761	0.000384073	183.2225673	0	0	0	0.004375
1196	13	45	-89.68958623	13.69553656	-86.27618676	12.21192544	477052.026	1226420.447	0.063612766	0.156952843	0	405.1149176	0.002718635	1296.930345	0	0	0	0.004375
1197	13	46	-89.68958623	13.69553656	-86.096116	11.99578128	477052.026	317482.1632	0.063612766	0.023951279	0	433.1073384	0.000743965	354.9102222	0	0	0	0.004375
1198	13	47	-89.68958623	13.69553656	-85.5144954	12.93446893	477052.026	530565.5875	0.063612766	0.011265039	0	459.7478817	0.001157875	552.3666309	0	0	0	0.004375
1199	13	48	-89.68958623	13.69553656	-86.21745522	13.74098606	477052.026	298173.7028	0.063612766	0.006985151	0	375.2064376	0.000729725	348.116623	0	0	0	0.004375
1200	13	49	-89.68958623	13.69553656	-84.74962368	11.32137101	477052.026	109516.709	0.063612766	0	0	597.8419323	0.000254523	121.4205436	0	0	0	0.004375
1201	13	50	-89.68958623	13.69553656	-85.68082843	11.38274111	477052.026	158544.5028	0.063612766	0.012389532	0	505.5478428	0.000376461	179.591514	0	0	0	0.004375
1274	14	27	-88.49499794	13.3710718	-83.93892096	17.41863474	380687.1362	0	0.031747742	0	0	664.2654829	0	0	0	0	0	0
1281	14	34	-88.49499794	13.3710718	-84.22136978	13.99178638	380687.1362	373301.9517	0.031747742	0.003602332	0	466.975621	0.000839517	319.5932655	0	0	0	0
1282	14	35	-88.49499794	13.3710718	-84.19324588	12.24943412	380687.1362	321773.9718	0.031747742	0.00216333	0	482.9368412	0.000725851	276.3221099	0	0	0	0
1283	14	36	-88.49499794	13.3710718	-85.54239344	12.38694965	380687.1362	159365.8367	0.031747742	0.0067583	0	338.3351329	0.000428921	163.2845774	0	0	0	0
1284	14	37	-88.49499794	13.3710718	-86.24959113	11.74024027	380687.1362	167921.2253	0.031747742	0.000792389	0	303.8493469	0.000463754	176.545275	0	0	0	0
1285	14	38	-88.49499794	13.3710718	-87.05694228	12.77825069	380687.1362	817558.1883	0.031747742	0.030546949	0	169.1804286	0.002356163	896.9609898	0	0	0	0
1286	14	39	-88.49499794	13.3710718	-85.20968557	11.98852203	380687.1362	173150.3878	0.031747742	0.030565701	0	388.241599	0.000447345	170.2984915	0	0	0	0
1287	14	40	-88.49499794	13.3710718	-86.40445494	13.16885249	380687.1362	202207.8803	0.031747742	0.023184379	0	227.4289864	0.000604892	230.2746395	0	0	0	0
1288	14	41	-88.49499794	13.3710718	-85.92960991	11.8667795	380687.1362	182718.5967	0.031747742	0.032000574	0	324.8406831	0.000496345	188.9521869	0	0	0	0
1289	14	42	-88.49499794	13.3710718	-85.52308978	13.73866157	380687.1362	397779.8083	0.031747742	0.004599209	0	323.9350149	0.000995121	378.8296014	0	0	0	0
1290	14	43	-88.49499794	13.3710718	-86.58498728	12.60755979	380687.1362	187250.8158	0.031747742	0	0	223.7476031	0.000562055	213.9669685	0	0	0	0
1291	14	44	-88.49499794	13.3710718	-86.47528336	13.48490702	380687.1362	143433.5157	0.031747742	0.003448414	0	218.8700423	0.000444983	169.3994611	0	0	0	0
1292	14	45	-88.49499794	13.3710718	-86.27618676	12.21192544	380687.1362	1226420.447	0.031747742	0.156952843	0	273.0192471	0.003082998	1173.65752	0	0	0	0
1293	14	46	-88.49499794	13.3710718	-86.096116	11.99578128	380687.1362	317482.1632	0.031747742	0.023951279	0	301.9194083	0.000834979	317.8658527	0	0	0	0
1294	14	47	-88.49499794	13.3710718	-85.5144954	12.93446893	380687.1362	530565.5875	0.031747742	0.011265039	0	326.4431495	0.001292216	491.9299426	0	0	0	0
1295	14	48	-88.49499794	13.3710718	-86.21745522	13.74098606	380687.1362	298173.7028	0.031747742	0.006985151	0	249.6773938	0.000830747	316.2547369	0	0	0	0
1296	14	49	-88.49499794	13.3710718	-84.74962368	11.32137101	380687.1362	109516.709	0.031747742	0	0	466.4338661	0.000275969	105.0576836	0	0	0	0
1297	14	50	-88.49499794	13.3710718	-85.68082843	11.38274111	380687.1362	158544.5028	0.031747742	0.012389532	0	377.3216734	0.000413766	157.515255	0	0	0	0
1370	15	27	-87.2523913	15.65804391	-83.93892096	17.41863474	327081.6695	0	0.01998528	0	0	403.9200346	0	0	0	0	0	0.31
1377	15	34	-87.2523913	15.65804391	-84.22136978	13.99178638	327081.6695	373301.9517	0.01998528	0.003602332	0	374.9033779	0.000898964	294.0346807	0	0	0	0.31
1378	15	35	-87.2523913	15.65804391	-84.19324588	12.24943412	327081.6695	321773.9718	0.01998528	0.00216333	0	502.7333048	0.000717764	234.7675524	0	0	0	0.31
1379	15	36	-87.2523913	15.65804391	-85.54239344	12.38694965	327081.6695	159365.8367	0.01998528	0.0067583	0	407.9379279	0.000405469	132.6214736	0	0	0	0.31
1380	15	37	-87.2523913	15.65804391	-86.24959113	11.74024027	327081.6695	167921.2253	0.01998528	0.000792389	0	449.0286874	0.000411893	134.722743	0	0	0	0.31
1381	15	38	-87.2523913	15.65804391	-87.05694228	12.77825069	327081.6695	817558.1883	0.01998528	0.030546949	0	321.0010411	0.001938367	634.0042007	0	0	0	0.31
1382	15	39	-87.2523913	15.65804391	-85.20968557	11.98852203	327081.6695	173150.3878	0.01998528	0.030565701	0	463.9380014	0.000424048	138.6983975	0	0	0	0.31
1383	15	40	-87.2523913	15.65804391	-86.40445494	13.16885249	327081.6695	202207.8803	0.01998528	0.023184379	0	291.5401086	0.000561183	183.5526073	0	0	0	0.31
1384	15	41	-87.2523913	15.65804391	-85.92960991	11.8667795	327081.6695	182718.5967	0.01998528	0.032000574	0	445.2345383	0.00045113	147.556398	0	0	0	0.31
1385	15	42	-87.2523913	15.65804391	-85.52308978	13.73866157	327081.6695	397779.8083	0.01998528	0.004599209	0	283.1721837	0.001038146	339.5586362	0	0	0	0.31
1386	15	43	-87.2523913	15.65804391	-86.58498728	12.60755979	327081.6695	187250.8158	0.01998528	0	0	346.8443457	0.00049194	160.9047072	0	0	0	0.31
1387	15	44	-87.2523913	15.65804391	-86.47528336	13.48490702	327081.6695	143433.5157	0.01998528	0.003448414	0	255.7748996	0.000424703	138.9125178	0	0	0	0.31
1388	15	45	-87.2523913	15.65804391	-86.27618676	12.21192544	327081.6695	1226420.447	0.01998528	0.156952843	0	397.5172527	0.002750729	899.712972	0	0	0	0.31
1389	15	46	-87.2523913	15.65804391	-86.096116	11.99578128	327081.6695	317482.1632	0.01998528	0.023951279	0	426.0456506	0.000752173	246.0220088	0	0	0	0.31
1390	15	47	-87.2523913	15.65804391	-85.5144954	12.93446893	327081.6695	530565.5875	0.01998528	0.011265039	0	356.1556439	0.001259568	411.9817479	0	0	0	0.31
1391	15	48	-87.2523913	15.65804391	-86.21745522	13.74098606	327081.6695	298173.7028	0.01998528	0.006985151	0	240.5453028	0.000841221	275.1481016	0	0	0	0.31
1392	15	49	-87.2523913	15.65804391	-84.74962368	11.32137101	327081.6695	109516.709	0.01998528	0	0	553.0795722	0.000262218	85.76663324	0	0	0	0.31
1393	15	50	-87.2523913	15.65804391	-85.68082843	11.38274111	327081.6695	158544.5028	0.01998528	0.012389532	0	504.9692463	0.000378834	123.9097715	0	0	0	0.31
1466	16	27	-87.11587243	13.3462397	-83.93892096	17.41863474	431344.7207	0	0.004407689	0	0	566.7329846	0	0	0	0	0	0.02875
1473	16	34	-87.11587243	13.3462397	-84.22136978	13.99178638	431344.7207	373301.9517	0.004407689	0.003602332	0	320.9571282	0.000948623	409.1836085	0	0	0	0.02875
1474	16	35	-87.11587243	13.3462397	-84.19324588	12.24943412	431344.7207	321773.9718	0.004407689	0.00216333	0	339.6545076	0.00081442	351.2959529	0	0	0	0.02875
1475	16	36	-87.11587243	13.3462397	-85.54239344	12.38694965	431344.7207	159365.8367	0.004407689	0.0067583	0	201.2315015	0.000506629	218.5316543	0	0	0	0.02875
1476	16	37	-87.11587243	13.3462397	-86.24959113	11.74024027	431344.7207	167921.2253	0.004407689	0.000792389	0	201.8758355	0.0005295	228.3969356	0	0	0	0.02875
1477	16	38	-87.11587243	13.3462397	-87.05694228	12.77825069	431344.7207	817558.1883	0.004407689	0.030546949	1	63.49715413	0.007715202	3327.911791	0	0	0	0.02875
1478	16	39	-87.11587243	13.3462397	-85.20968557	11.98852203	431344.7207	173150.3878	0.004407689	0.030565701	0	256.1107882	0.000511883	220.7980088	0	0	0	0.02875
1479	16	40	-87.11587243	13.3462397	-86.40445494	13.16885249	431344.7207	202207.8803	0.004407689	0.023184379	0	79.50642007	0.000840864	362.702157	0	0	0	0.02875
1480	16	41	-87.11587243	13.3462397	-85.92960991	11.8667795	431344.7207	182718.5967	0.004407689	0.032000574	0	208.9427126	0.000572366	246.8869447	0	0	0	0.02875
1481	16	42	-87.11587243	13.3462397	-85.52308978	13.73866157	431344.7207	397779.8083	0.004407689	0.004599209	0	177.6775943	0.00120495	519.7487929	0	0	0	0.02875
1482	16	43	-87.11587243	13.3462397	-86.58498728	12.60755979	431344.7207	187250.8158	0.004407689	0	0	100.3055656	0.000723973	312.2820688	0	0	0	0.02875
1483	16	44	-87.11587243	13.3462397	-86.47528336	13.48490702	431344.7207	143433.5157	0.004407689	0.003448414	1	71.00153561	0.001523679	657.2307137	0	0	0	0.02875
1484	16	45	-87.11587243	13.3462397	-86.27618676	12.21192544	431344.7207	1226420.447	0.004407689	0.156952843	0	155.6062996	0.003689442	1591.421286	0	0	0	0.02875
1485	16	46	-87.11587243	13.3462397	-86.096116	11.99578128	431344.7207	317482.1632	0.004407689	0.023951279	0	186.567053	0.000974771	420.4621429	0	0	0	0.02875
1486	16	47	-87.11587243	13.3462397	-85.5144954	12.93446893	431344.7207	530565.5875	0.004407689	0.011265039	0	179.3956142	0.001563774	674.5258719	0	0	0	0.02875
1487	16	48	-87.11587243	13.3462397	-86.21745522	13.74098606	431344.7207	298173.7028	0.004407689	0.006985151	1	106.6095403	0.002614831	1127.893612	0	0	0	0.02875
1488	16	49	-87.11587243	13.3462397	-84.74962368	11.32137101	431344.7207	109516.709	0.004407689	0	0	341.7939158	0.000305772	131.8929336	0	0	0	0.02875
1489	16	50	-87.11587243	13.3462397	-85.68082843	11.38274111	431344.7207	158544.5028	0.004407689	0.012389532	0	268.3305195	0.00046268	199.5747247	0	0	0	0.02875
1562	17	27	-85.66600698	15.64371606	-83.93892096	17.41863474	303947.7519	0	0.004001244	0	0	269.9702098	0	0	0	0	0	5.511
1569	17	34	-85.66600698	15.64371606	-84.22136978	13.99178638	303947.7519	373301.9517	0.004001244	0.003602332	0	240.5981564	0.001032763	313.9058817	0	0	0	5.511
1570	17	35	-85.66600698	15.64371606	-84.19324588	12.24943412	303947.7519	321773.9718	0.004001244	0.00216333	0	409.630998	0.000766413	232.9494784	0	0	0	5.511
1571	17	36	-85.66600698	15.64371606	-85.54239344	12.38694965	303947.7519	159365.8367	0.004001244	0.0067583	0	362.4835595	0.000421602	128.1449932	0	0	0	5.511
1572	17	37	-85.66600698	15.64371606	-86.24959113	11.74024027	303947.7519	167921.2253	0.004001244	0.000792389	0	438.7234962	0.000416002	126.4429255	0	0	0	5.511
1573	17	38	-85.66600698	15.64371606	-87.05694228	12.77825069	303947.7519	817558.1883	0.004001244	0.030546949	0	352.2299683	0.001889291	574.2458762	0	0	0	5.511
1574	17	39	-85.66600698	15.64371606	-85.20968557	11.98852203	303947.7519	173150.3878	0.004001244	0.030565701	0	409.5291377	0.000441814	134.2884497	0	0	0	5.511
1575	17	40	-85.66600698	15.64371606	-86.40445494	13.16885249	303947.7519	202207.8803	0.004001244	0.023184379	0	286.532547	0.000565758	171.9609855	0	0	0	5.511
1576	17	41	-85.66600698	15.64371606	-85.92960991	11.8667795	303947.7519	182718.5967	0.004001244	0.032000574	0	421.0584838	0.000460207	139.8789961	0	0	0	5.511
1577	17	42	-85.66600698	15.64371606	-85.52308978	13.73866157	303947.7519	397779.8083	0.004001244	0.004599209	0	212.4492928	0.001136913	345.562129	0	0	0	5.511
1578	17	43	-85.66600698	15.64371606	-86.58498728	12.60755979	303947.7519	187250.8158	0.004001244	0	0	351.9437883	0.000491123	149.2757562	0	0	0	5.511
1579	17	44	-85.66600698	15.64371606	-86.47528336	13.48490702	303947.7519	143433.5157	0.004001244	0.003448414	0	255.4304815	0.000426074	129.5042417	0	0	0	5.511
1580	17	45	-85.66600698	15.64371606	-86.27618676	12.21192544	303947.7519	1226420.447	0.004001244	0.156952843	0	387.3456858	0.002780472	845.1181652	0	0	0	5.511
1581	17	46	-85.66600698	15.64371606	-86.096116	11.99578128	303947.7519	317482.1632	0.004001244	0.023951279	0	408.3959268	0.000764135	232.2570078	0	0	0	5.511
1582	17	47	-85.66600698	15.64371606	-85.5144954	12.93446893	303947.7519	530565.5875	0.004001244	0.011265039	0	301.7816376	0.001328902	403.9169128	0	0	0	5.511
1583	17	48	-85.66600698	15.64371606	-86.21745522	13.74098606	303947.7519	298173.7028	0.004001244	0.006985151	0	219.7918262	0.000867243	263.5964537	0	0	0	5.511
1584	17	49	-85.66600698	15.64371606	-84.74962368	11.32137101	303947.7519	109516.709	0.004001244	0	0	490.8639353	0.000272751	82.90214159	0	0	0	5.511
1585	17	50	-85.66600698	15.64371606	-85.68082843	11.38274111	303947.7519	158544.5028	0.004001244	0.012389532	0	473.9352109	0.000387358	117.7365429	0	0	0	5.511
1658	18	27	-87.6401066	14.61296386	-83.93892096	17.41863474	417248.2013	0	0.000825238	0	0	503.8968342	0	0	0	0	0	0.032857143
1665	18	34	-87.6401066	14.61296386	-84.22136978	13.99178638	417248.2013	373301.9517	0.000825238	0.003602332	0	374.8839817	0.000904947	377.5876725	0	0	0	0.032857143
1666	18	35	-87.6401066	14.61296386	-84.19324588	12.24943412	417248.2013	321773.9718	0.000825238	0.00216333	0	456.2186069	0.000744353	310.5799001	0	0	0	0.032857143
1667	18	36	-87.6401066	14.61296386	-85.54239344	12.38694965	417248.2013	159365.8367	0.000825238	0.0067583	0	335.8057298	0.000433243	180.7699246	0	0	0	0.032857143
1668	18	37	-87.6401066	14.61296386	-86.24959113	11.74024027	417248.2013	167921.2253	0.000825238	0.000792389	0	353.2227822	0.000446275	186.2074181	0	0	0	0.032857143
1669	18	38	-87.6401066	14.61296386	-87.05694228	12.77825069	417248.2013	817558.1883	0.000825238	0.030546949	0	213.5764222	0.002210771	922.4403465	0	0	0	0.032857143
1670	18	39	-87.6401066	14.61296386	-85.20968557	11.98852203	417248.2013	173150.3878	0.000825238	0.030565701	0	392.9423689	0.000449155	187.409253	0	0	0	0.032857143
1671	18	40	-87.6401066	14.61296386	-86.40445494	13.16885249	417248.2013	202207.8803	0.000825238	0.023184379	0	208.8034868	0.000625759	261.0967187	0	0	0	0.032857143
1672	18	41	-87.6401066	14.61296386	-85.92960991	11.8667795	417248.2013	182718.5967	0.000825238	0.032000574	0	357.1945476	0.00048585	202.7198586	0	0	0	0.032857143
1673	18	42	-87.6401066	14.61296386	-85.52308978	13.73866157	417248.2013	397779.8083	0.000825238	0.004599209	0	248.1429862	0.001088201	454.0500476	0	0	0	0.032857143
1674	18	43	-87.6401066	14.61296386	-86.58498728	12.60755979	417248.2013	187250.8158	0.000825238	0	0	250.5222381	0.000547129	228.2885429	0	0	0	0.032857143
1675	18	44	-87.6401066	14.61296386	-86.47528336	13.48490702	417248.2013	143433.5157	0.000825238	0.003448414	0	177.5904758	0.0004781	199.4862525	0	0	0	0.032857143
1676	18	45	-87.6401066	14.61296386	-86.27618676	12.21192544	417248.2013	1226420.447	0.000825238	0.156952843	0	305.1102888	0.003002873	1252.943267	0	0	0	0.032857143
1677	18	46	-87.6401066	14.61296386	-86.096116	11.99578128	417248.2013	317482.1632	0.000825238	0.023951279	0	335.6536663	0.000814579	339.8815144	0	0	0	0.032857143
1678	18	47	-87.6401066	14.61296386	-85.5144954	12.93446893	417248.2013	530565.5875	0.000825238	0.011265039	0	295.9343304	0.001341995	559.9451753	0	0	0	0.032857143
1679	18	48	-87.6401066	14.61296386	-86.21745522	13.74098606	417248.2013	298173.7028	0.000825238	0.006985151	0	181.5009969	0.000923152	385.1835129	0	0	0	0.032857143
1680	18	49	-87.6401066	14.61296386	-84.74962368	11.32137101	417248.2013	109516.709	0.000825238	0	0	481.8317208	0.000275355	114.8912357	0	0	0	0.032857143
1681	18	50	-87.6401066	14.61296386	-85.68082843	11.38274111	417248.2013	158544.5028	0.000825238	0.012389532	0	417.3252197	0.000404294	168.6910529	0	0	0	0.032857143
1754	19	27	-88.89603244	14.89846657	-83.93892096	17.41863474	352372.2221	0	0.004288303	0	0	599.1308216	0	0	0	0	0	0.037391304
1761	19	34	-88.89603244	14.89846657	-84.22136978	13.99178638	352372.2221	373301.9517	0.004288303	0.003602332	0	513.4936022	0.000819774	288.8654242	0	0	0	0.037391304
1762	19	35	-88.89603244	14.89846657	-84.19324588	12.24943412	352372.2221	321773.9718	0.004288303	0.00216333	0	587.6107975	0.00068713	242.125678	0	0	0	0.037391304
1763	19	36	-88.89603244	14.89846657	-85.54239344	12.38694965	352372.2221	159365.8367	0.004288303	0.0067583	0	457.6086334	0.000393085	138.5121991	0	0	0	0.037391304
1764	19	37	-88.89603244	14.89846657	-86.24959113	11.74024027	352372.2221	167921.2253	0.004288303	0.000792389	0	453.2292101	0.000412447	145.3347428	0	0	0	0.037391304
1765	19	38	-88.89603244	14.89846657	-87.05694228	12.77825069	352372.2221	817558.1883	0.004288303	0.030546949	0	308.3121697	0.001970728	694.4298653	0	0	0	0.037391304
1766	19	39	-88.89603244	14.89846657	-85.20968557	11.98852203	352372.2221	173150.3878	0.004288303	0.030565701	0	513.5592237	0.000412774	145.4500603	0	0	0	0.037391304
1767	19	40	-88.89603244	14.89846657	-86.40445494	13.16885249	352372.2221	202207.8803	0.004288303	0.023184379	0	330.5854616	0.000542247	191.0727464	0	0	0	0.037391304
1768	19	41	-88.89603244	14.89846657	-85.92960991	11.8667795	352372.2221	182718.5967	0.004288303	0.032000574	0	465.5191545	0.000446883	157.4692737	0	0	0	0.037391304
1769	19	42	-88.89603244	14.89846657	-85.52308978	13.73866157	352372.2221	397779.8083	0.004288303	0.004599209	0	385.7071273	0.000948306	334.1565606	0	0	0	0.037391304
1770	19	43	-88.89603244	14.89846657	-86.58498728	12.60755979	352372.2221	187250.8158	0.004288303	0	0	356.7312113	0.000489772	172.5820106	0	0	0	0.037391304
1771	19	44	-88.89603244	14.89846657	-86.47528336	13.48490702	352372.2221	143433.5157	0.004288303	0.003448414	0	304.7188214	0.000404205	142.4307026	0	0	0	0.037391304
1772	19	45	-88.89603244	14.89846657	-86.27618676	12.21192544	352372.2221	1226420.447	0.004288303	0.156952843	0	411.7264604	0.002732722	962.9352927	0	0	0	0.037391304
1773	19	46	-88.89603244	14.89846657	-86.096116	11.99578128	352372.2221	317482.1632	0.004288303	0.023951279	0	442.6642843	0.000746529	263.0562104	0	0	0	0.037391304
1774	19	47	-88.89603244	14.89846657	-85.5144954	12.93446893	352372.2221	530565.5875	0.004288303	0.011265039	0	425.4201798	0.001197816	422.0770756	0	0	0	0.037391304
1775	19	48	-88.89603244	14.89846657	-86.21745522	13.74098606	352372.2221	298173.7028	0.004288303	0.006985151	0	316.0722545	0.000776939	273.7715494	0	0	0	0.037391304
1776	19	49	-88.89603244	14.89846657	-84.74962368	11.32137101	352372.2221	109516.709	0.004288303	0	0	599.9757014	0.000256833	90.50095669	0	0	0	0.037391304
1777	19	50	-88.89603244	14.89846657	-85.68082843	11.38274111	352372.2221	158544.5028	0.004288303	0.012389532	0	523.5896452	0.000376229	132.5725503	0	0	0	0.037391304
1850	20	27	-87.99637404	15.39530673	-83.93892096	17.41863474	1473413.207	0	0.046166285	0	0	487.8872764	0	0	0	0	0	0.0175
1857	20	34	-87.99637404	15.39530673	-84.22136978	13.99178638	1473413.207	373301.9517	0.046166285	0.003602332	0	435.1004124	0.000866602	1276.862814	0	0	0	0.0175
1858	20	35	-87.99637404	15.39530673	-84.19324588	12.24943412	1473413.207	321773.9718	0.046166285	0.00216333	0	539.5379491	0.000708721	1044.239104	0	0	0	0.0175
1859	20	36	-87.99637404	15.39530673	-85.54239344	12.38694965	1473413.207	159365.8367	0.046166285	0.0067583	0	426.7895068	0.000403499	594.5206046	0	0	0	0.0175
1860	20	37	-87.99637404	15.39530673	-86.24959113	11.74024027	1473413.207	167921.2253	0.046166285	0.000792389	0	448.252702	0.000415827	612.6851646	0	0	0	0.0175
1861	20	38	-87.99637404	15.39530673	-87.05694228	12.77825069	1473413.207	817558.1883	0.046166285	0.030546949	0	308.2205369	0.001980349	2917.872276	0	0	0	0.0175
1862	20	39	-87.99637404	15.39530673	-85.20968557	11.98852203	1473413.207	173150.3878	0.046166285	0.030565701	0	483.9827201	0.00042236	622.3110801	0	0	0	0.0175
1863	20	40	-87.99637404	15.39530673	-86.40445494	13.16885249	1473413.207	202207.8803	0.046166285	0.023184379	0	301.2715737	0.000560572	825.9548887	0	0	0	0.0175
1864	20	41	-87.99637404	15.39530673	-85.92960991	11.8667795	1473413.207	182718.5967	0.046166285	0.032000574	0	451.574077	0.000453229	667.7938148	0	0	0	0.0175
1865	20	42	-87.99637404	15.39530673	-85.52308978	13.73866157	1473413.207	397779.8083	0.046166285	0.004599209	0	323.783449	0.001005351	1481.297304	0	0	0	0.0175
1866	20	43	-87.99637404	15.39530673	-86.58498728	12.60755979	1473413.207	187250.8158	0.046166285	0	0	345.4555957	0.000496986	732.2662058	0	0	0	0.0175
1867	20	44	-87.99637404	15.39530673	-86.47528336	13.48490702	1473413.207	143433.5157	0.046166285	0.003448414	0	268.3118341	0.000422293	622.2117788	0	0	0	0.0175
1868	20	45	-87.99637404	15.39530673	-86.27618676	12.21192544	1473413.207	1226420.447	0.046166285	0.156952843	0	399.8527668	0.002770549	4082.164164	0	0	0	0.0175
1869	20	46	-87.99637404	15.39530673	-86.096116	11.99578128	1473413.207	317482.1632	0.046166285	0.023951279	0	430.2623856	0.000756667	1114.882928	0	0	0	0.0175
1870	20	47	-87.99637404	15.39530673	-85.5144954	12.93446893	1473413.207	530565.5875	0.046166285	0.011265039	0	382.8101363	0.001243121	1831.630227	0	0	0	0.0175
1871	20	48	-87.99637404	15.39530673	-86.21745522	13.74098606	1473413.207	298173.7028	0.046166285	0.006985151	0	265.5689964	0.000823446	1213.27652	0	0	0	0.0175
1872	20	49	-87.99637404	15.39530673	-84.74962368	11.32137101	1473413.207	109516.709	0.046166285	0	0	573.3344919	0.000261681	385.5645747	0	0	0	0.0175
1873	20	50	-87.99637404	15.39530673	-85.68082843	11.38274111	1473413.207	158544.5028	0.046166285	0.012389532	0	511.7917353	0.000380681	560.9000401	0	0	0	0.0175
1946	21	27	-87.18812671	14.28352556	-83.93892096	17.41863474	1354636.964	0	0.067571689	0	0	492.3620737	0	0	0	0	0	0.073793103
1953	21	34	-87.18812671	14.28352556	-84.22136978	13.99178638	1354636.964	373301.9517	0.067571689	0.003602332	0	321.6253858	0.000945436	1280.722527	0	0	0	0.073793103
1954	21	35	-87.18812671	14.28352556	-84.19324588	12.24943412	1354636.964	321773.9718	0.067571689	0.00216333	0	395.3365465	0.000775278	1050.219968	0	0	0	0.073793103
1955	21	36	-87.18812671	14.28352556	-85.54239344	12.38694965	1354636.964	159365.8367	0.067571689	0.0067583	0	276.0804067	0.000458577	621.2054363	0	0	0	0.073793103
1956	21	37	-87.18812671	14.28352556	-86.24959113	11.74024027	1354636.964	167921.2253	0.067571689	0.000792389	0	300.6061477	0.000467396	633.1523701	0	0	0	0.073793103
1957	21	38	-87.18812671	14.28352556	-87.05694228	12.77825069	1354636.964	817558.1883	0.067571689	0.030546949	0	168.0260505	0.002371842	3212.984766	0	0	0	0.073793103
1958	21	39	-87.18812671	14.28352556	-85.20968557	11.98852203	1354636.964	173150.3878	0.067571689	0.030565701	0	333.2802838	0.000470901	637.8995996	0	0	0	0.073793103
1959	21	40	-87.18812671	14.28352556	-86.40445494	13.16885249	1354636.964	202207.8803	0.067571689	0.023184379	0	150.1364597	0.00069012	934.8624708	0	0	0	0.073793103
1960	21	41	-87.18812671	14.28352556	-85.92960991	11.8667795	1354636.964	182718.5967	0.067571689	0.032000574	0	301.4048728	0.000510176	691.1028581	0	0	0	0.073793103
1961	21	42	-87.18812671	14.28352556	-85.52308978	13.73866157	1354636.964	397779.8083	0.067571689	0.004599209	0	189.629713	0.001177928	1595.664696	0	0	0	0.073793103
1962	21	43	-87.18812671	14.28352556	-86.58498728	12.60755979	1354636.964	187250.8158	0.067571689	0	0	197.4992589	0.00058662	794.6573752	0	0	0	0.073793103
1963	21	44	-87.18812671	14.28352556	-86.47528336	13.48490702	1354636.964	143433.5157	0.067571689	0.003448414	0	117.5356374	0.000540841	732.642918	0	0	0	0.073793103
1964	21	45	-87.18812671	14.28352556	-86.27618676	12.21192544	1354636.964	1226420.447	0.067571689	0.156952843	0	250.6762393	0.003179119	4306.552202	0	0	0	0.073793103
1965	21	46	-87.18812671	14.28352556	-86.096116	11.99578128	1354636.964	317482.1632	0.067571689	0.023951279	0	280.6004213	0.000857811	1162.023091	0	0	0	0.073793103
1966	21	47	-87.18812671	14.28352556	-85.5144954	12.93446893	1354636.964	530565.5875	0.067571689	0.011265039	0	235.0474123	0.001435572	1944.67936	0	0	0	0.073793103
1967	21	48	-87.18812671	14.28352556	-86.21745522	13.74098606	1354636.964	298173.7028	0.067571689	0.006985151	0	120.8894821	0.001042266	1411.891393	0	0	0	0.073793103
1968	21	49	-87.18812671	14.28352556	-84.74962368	11.32137101	1354636.964	109516.709	0.067571689	0	0	422.4723531	0.000285762	387.1043083	0	0	0	0.073793103
1969	21	50	-87.18812671	14.28352556	-85.68082843	11.38274111	1354636.964	158544.5028	0.067571689	0.012389532	0	361.6800883	0.000421074	570.4030136	0	0	0	0.073793103
2042	22	27	-84.33562793	15.23207662	-83.93892096	17.41863474	81478.69889	0	0	0	0	246.8611657	0	0	0	0	0	29.89
2049	22	34	-84.33562793	15.23207662	-84.22136978	13.99178638	81478.69889	373301.9517	0	0.003602332	1	138.4999053	0.002909618	237.0719096	0	0	0	29.89
2050	22	35	-84.33562793	15.23207662	-84.19324588	12.24943412	81478.69889	321773.9718	0	0.00216333	0	332.1046887	0.000807546	65.79781738	0	0	0	29.89
2051	22	36	-84.33562793	15.23207662	-85.54239344	12.38694965	81478.69889	159365.8367	0	0.0067583	0	342.2396056	0.000423965	34.54413304	0	0	0	29.89
2052	22	37	-84.33562793	15.23207662	-86.24959113	11.74024027	81478.69889	167921.2253	0	0.000792389	0	440.0918306	0.000410638	33.45826244	0	0	0	29.89
2053	22	38	-84.33562793	15.23207662	-87.05694228	12.77825069	81478.69889	817558.1883	0	0.030546949	0	400.9047206	0.001794106	146.1814002	0	0	0	29.89
2054	22	39	-84.33562793	15.23207662	-85.20968557	11.98852203	81478.69889	173150.3878	0	0.030565701	0	372.9332151	0.000449239	36.60343456	0	0	0	29.89
2055	22	40	-84.33562793	15.23207662	-86.40445494	13.16885249	81478.69889	202207.8803	0	0.023184379	0	320.0308292	0.000540371	44.0287578	0	0	0	29.89
2056	22	41	-84.33562793	15.23207662	-85.92960991	11.8667795	81478.69889	182718.5967	0	0.032000574	0	412.07392	0.000457723	37.29467289	0	0	0	29.89
2057	22	42	-84.33562793	15.23207662	-85.52308978	13.73866157	81478.69889	397779.8083	0	0.004599209	0	209.6265818	0.001127939	91.90303372	0	0	0	29.89
2058	22	43	-84.33562793	15.23207662	-86.58498728	12.60755979	81478.69889	187250.8158	0	0	0	379.7018893	0.000474093	38.62850705	0	0	0	29.89
2059	22	44	-84.33562793	15.23207662	-86.47528336	13.48490702	81478.69889	143433.5157	0	0.003448414	0	301.5187343	0.000400114	32.6007467	0	0	0	29.89
2060	22	45	-84.33562793	15.23207662	-86.27618676	12.21192544	81478.69889	1226420.447	0	0.156952843	0	395.9749558	0.002728751	222.33509	0	0	0	29.89
2061	22	46	-84.33562793	15.23207662	-86.096116	11.99578128	81478.69889	317482.1632	0	0.023951279	0	407.1594766	0.000755704	61.57377344	0	0	0	29.89
2062	22	47	-84.33562793	15.23207662	-85.5144954	12.93446893	81478.69889	530565.5875	0	0.011265039	0	285.4473605	0.001335605	108.8233724	0	0	0	29.89
2063	22	48	-84.33562793	15.23207662	-86.21745522	13.74098606	81478.69889	298173.7028	0	0.006985151	0	261.8613521	0.000812096	66.16854199	0	0	0	29.89
2064	22	49	-84.33562793	15.23207662	-84.74962368	11.32137101	81478.69889	109516.709	0	0	0	437.2749824	0.000279211	22.74975477	0	0	0	29.89
2065	22	50	-84.33562793	15.23207662	-85.68082843	11.38274111	81478.69889	158544.5028	0	0.012389532	0	452.2182971	0.00038827	31.63574151	0	0	0	29.89
2138	23	27	-88.202602	14.32433347	-83.93892096	17.41863474	215135.2603	0	0	0	0	571.3653254	0	0	0	0	0	0.009375
2145	23	34	-88.202602	14.32433347	-84.22136978	13.99178638	215135.2603	373301.9517	0	0.003602332	0	430.9513695	0.000861648	185.3708928	0	0	0	0.009375
2146	23	35	-88.202602	14.32433347	-84.19324588	12.24943412	215135.2603	321773.9718	0	0.00216333	0	491.5244839	0.000722963	155.5347761	0	0	0	0.009375
2147	23	36	-88.202602	14.32433347	-85.54239344	12.38694965	215135.2603	159365.8367	0	0.0067583	0	359.5854107	0.000421583	90.69744287	0	0	0	0.009375
2148	23	37	-88.202602	14.32433347	-86.24959113	11.74024027	215135.2603	167921.2253	0	0.000792389	0	356.9152001	0.000442056	95.10176613	0	0	0	0.009375
2149	23	38	-88.202602	14.32433347	-87.05694228	12.77825069	215135.2603	817558.1883	0	0.030546949	0	211.9365864	0.002202056	473.7399575	0	0	0	0.009375
2150	23	39	-88.202602	14.32433347	-85.20968557	11.98852203	215135.2603	173150.3878	0	0.030565701	0	415.3976443	0.000438791	94.39950585	0	0	0	0.009375
2151	23	40	-88.202602	14.32433347	-86.40445494	13.16885249	215135.2603	202207.8803	0	0.023184379	0	232.9323166	0.000601326	129.366416	0	0	0	0.009375
2152	23	41	-88.202602	14.32433347	-85.92960991	11.8667795	215135.2603	182718.5967	0	0.032000574	0	367.887256	0.000478448	102.9309602	0	0	0	0.009375
2153	23	42	-88.202602	14.32433347	-85.52308978	13.73866157	215135.2603	397779.8083	0	0.004599209	0	296.3840774	0.001024051	220.3094853	0	0	0	0.009375
2154	23	43	-88.202602	14.32433347	-86.58498728	12.60755979	215135.2603	187250.8158	0	0	0	258.9893996	0.000538176	115.7805384	0	0	0	0.009375
2155	23	44	-88.202602	14.32433347	-86.47528336	13.48490702	215135.2603	143433.5157	0	0.003448414	0	208.5574371	0.000452254	97.29581394	0	0	0	0.009375
2156	23	45	-88.202602	14.32433347	-86.27618676	12.21192544	215135.2603	1226420.447	0	0.156952843	0	314.150498	0.002957393	636.2395761	0	0	0	0.009375
2157	23	46	-88.202602	14.32433347	-86.096116	11.99578128	215135.2603	317482.1632	0	0.023951279	0	345.137487	0.00080257	172.6611504	0	0	0	0.009375
2158	23	47	-88.202602	14.32433347	-85.5144954	12.93446893	215135.2603	530565.5875	0	0.011265039	0	329.1236308	0.001290807	277.6979928	0	0	0	0.009375
2159	23	48	-88.202602	14.32433347	-86.21745522	13.74098606	215135.2603	298173.7028	0	0.006985151	0	223.8205439	0.000860271	185.0745835	0	0	0	0.009375
2160	23	49	-88.202602	14.32433347	-84.74962368	11.32137101	215135.2603	109516.709	0	0	0	501.7575126	0.000270245	58.13919256	0	0	0	0.009375
2161	23	50	-88.202602	14.32433347	-85.68082843	11.38274111	215135.2603	158544.5028	0	0.012389532	0	426.3902338	0.000399113	85.86329024	0	0	0	0.009375
2234	24	27	-86.43124423	16.34424387	-83.93892096	17.41863474	29584.30292	0	0	0	0	290.9346523	0	0	0	0	0	1.24
2241	24	34	-86.43124423	16.34424387	-84.22136978	13.99178638	29584.30292	373301.9517	0	0.003602332	0	353.1754951	0.000898203	26.57269623	0	0	0	1.24
2242	24	35	-86.43124423	16.34424387	-84.19324588	12.24943412	29584.30292	321773.9718	0	0.00216333	0	515.3540674	0.000698822	20.67416803	0	0	0	1.24
2243	24	36	-86.43124423	16.34424387	-85.54239344	12.38694965	29584.30292	159365.8367	0	0.0067583	0	450.4493115	0.000385876	11.41587657	0	0	0	1.24
2244	24	37	-86.43124423	16.34424387	-86.24959113	11.74024027	29584.30292	167921.2253	0	0.000792389	0	512.4610591	0.000388044	11.48002576	0	0	0	1.24
2245	24	38	-86.43124423	16.34424387	-87.05694228	12.77825069	29584.30292	817558.1883	0	0.030546949	0	402.3090445	0.001774471	52.49649584	0	0	0	1.24
2246	24	39	-86.43124423	16.34424387	-85.20968557	11.98852203	29584.30292	173150.3878	0	0.030565701	0	502.052574	0.000406061	12.01302765	0	0	0	1.24
2247	24	40	-86.43124423	16.34424387	-86.40445494	13.16885249	29584.30292	202207.8803	0	0.023184379	0	353.1988017	0.000519102	15.3572706	0	0	0	1.24
2248	24	41	-86.43124423	16.34424387	-85.92960991	11.8667795	29584.30292	182718.5967	0	0.032000574	0	500.9412904	0.00042687	12.6286456	0	0	0	1.24
2249	24	42	-86.43124423	16.34424387	-85.52308978	13.73866157	29584.30292	397779.8083	0	0.004599209	0	305.7832477	0.00099476	29.42928204	0	0	0	1.24
2250	24	43	-86.43124423	16.34424387	-86.58498728	12.60755979	29584.30292	187250.8158	0	0	0	415.9471012	0.000456473	13.50442544	0	0	0	1.24
2251	24	44	-86.43124423	16.34424387	-86.47528336	13.48490702	29584.30292	143433.5157	0	0.003448414	0	318.0686861	0.000389724	11.52971744	0	0	0	1.24
2252	24	45	-86.43124423	16.34424387	-86.27618676	12.21192544	29584.30292	1226420.447	0	0.156952843	0	459.926144	0.00258061	76.34555599	0	0	0	1.24
2253	24	46	-86.43124423	16.34424387	-86.096116	11.99578128	29584.30292	317482.1632	0	0.023951279	0	485.0110636	0.000709168	20.98023588	0	0	0	1.24
2254	24	47	-86.43124423	16.34424387	-85.5144954	12.93446893	29584.30292	530565.5875	0	0.011265039	0	391.8739807	0.001200012	35.50152327	0	0	0	1.24
2255	24	48	-86.43124423	16.34424387	-86.21745522	13.74098606	29584.30292	298173.7028	0	0.006985151	0	290.459768	0.000778928	23.04405107	0	0	0	1.24
2256	24	49	-86.43124423	16.34424387	-84.74962368	11.32137101	29584.30292	109516.709	0	0	0	587.4330689	0.000252538	7.471152504	0	0	0	1.24
2257	24	50	-86.43124423	16.34424387	-85.68082843	11.38274111	29584.30292	158544.5028	0	0.012389532	0	557.7631626	0.000360495	10.66498358	0	0	0	1.24
2330	25	27	-87.88052976	14.09739046	-83.93892096	17.41863474	182395.449	0	0	0	0	560.7359708	0	0	0	0	0	0.002222222
2337	25	34	-87.88052976	14.09739046	-84.22136978	13.99178638	182395.449	373301.9517	0	0.003602332	0	394.9992781	0.000883531	161.1521156	0	0	0	0.002222222
2338	25	35	-87.88052976	14.09739046	-84.19324588	12.24943412	182395.449	321773.9718	0	0.00216333	0	449.1025773	0.00074204	135.3446655	0	0	0	0.002222222
2339	25	36	-87.88052976	14.09739046	-85.54239344	12.38694965	182395.449	159365.8367	0	0.0067583	0	316.6561431	0.000437626	79.82095525	0	0	0	0.002222222
2340	25	37	-87.88052976	14.09739046	-86.24959113	11.74024027	182395.449	167921.2253	0	0.000792389	0	316.2182077	0.000458024	83.54155779	0	0	0	0.002222222
2341	25	38	-87.88052976	14.09739046	-87.05694228	12.77825069	182395.449	817558.1883	0	0.030546949	0	171.6550501	0.002345223	427.7580133	0	0	0	0.002222222
2342	25	39	-87.88052976	14.09739046	-85.20968557	11.98852203	182395.449	173150.3878	0	0.030565701	0	372.5079249	0.000452961	82.61801516	0	0	0	0.002222222
2343	25	40	-87.88052976	14.09739046	-86.40445494	13.16885249	182395.449	202207.8803	0	0.023184379	0	190.0595042	0.000638972	116.5456605	0	0	0	0.002222222
2344	25	41	-87.88052976	14.09739046	-85.92960991	11.8667795	182395.449	182718.5967	0	0.032000574	0	325.9725672	0.000495715	90.41622666	0	0	0	0.002222222
2345	25	42	-87.88052976	14.09739046	-85.52308978	13.73866157	182395.449	397779.8083	0	0.004599209	0	257.618199	0.001067277	194.6664331	0	0	0	0.002222222
2346	25	43	-87.88052976	14.09739046	-86.58498728	12.60755979	182395.449	187250.8158	0	0	0	217.0595115	0.000567191	103.4531083	0	0	0	0.002222222
2347	25	44	-87.88052976	14.09739046	-86.47528336	13.48490702	182395.449	143433.5157	0	0.003448414	0	166.3794805	0.000483898	88.260813	0	0	0	0.002222222
2348	25	45	-87.88052976	14.09739046	-86.27618676	12.21192544	182395.449	1226420.447	0	0.156952843	0	272.3414153	0.00308472	562.6388383	0	0	0	0.002222222
2349	25	46	-87.88052976	14.09739046	-86.096116	11.99578128	182395.449	317482.1632	0	0.023951279	0	303.3487078	0.000833602	152.0451886	0	0	0	0.002222222
2350	25	47	-87.88052976	14.09739046	-85.5144954	12.93446893	182395.449	530565.5875	0	0.011265039	0	286.7064799	0.001344384	245.2095488	0	0	0	0.002222222
2351	25	48	-87.88052976	14.09739046	-86.21745522	13.74098606	182395.449	298173.7028	0	0.006985151	0	183.8693716	0.000912228	166.3862098	0	0	0	0.002222222
2352	25	49	-87.88052976	14.09739046	-84.74962368	11.32137101	182395.449	109516.709	0	0	0	459.0315281	0.000277269	50.57252087	0	0	0	0.002222222
2353	25	50	-87.88052976	14.09739046	-85.68082843	11.38274111	182395.449	158544.5028	0	0.012389532	0	384.844105	0.000411186	74.99849172	0	0	0	0.002222222
2426	26	27	-88.58558207	14.40054011	-83.93892096	17.41863474	288762.9814	0	0	0	0	599.7085308	0	0	0	0	0	0
2433	26	34	-88.58558207	14.40054011	-84.22136978	13.99178638	288762.9814	373301.9517	0	0.003602332	0	472.7745537	0.000839952	242.5470694	0	0	0	0
2434	26	35	-88.58558207	14.40054011	-84.19324588	12.24943412	288762.9814	321773.9718	0	0.00216333	0	532.169927	0.00070761	204.3314907	0	0	0	0
2435	26	36	-88.58558207	14.40054011	-85.54239344	12.38694965	288762.9814	159365.8367	0	0.0067583	0	398.2065155	0.000409786	118.3311057	0	0	0	0
2436	26	37	-88.58558207	14.40054011	-86.24959113	11.74024027	288762.9814	167921.2253	0	0.000792389	0	389.3532748	0.00043167	124.6502224	0	0	0	0
2437	26	38	-88.58558207	14.40054011	-87.05694228	12.77825069	288762.9814	817558.1883	0	0.030546949	0	244.6821239	0.002113285	610.2384226	0	0	0	0
2438	26	39	-88.58558207	14.40054011	-85.20968557	11.98852203	288762.9814	173150.3878	0	0.030565701	0	453.4256091	0.000428403	123.7067851	0	0	0	0
2439	26	40	-88.58558207	14.40054011	-86.40445494	13.16885249	288762.9814	202207.8803	0	0.023184379	0	272.5394219	0.000574726	165.9596272	0	0	0	0
2440	26	41	-88.58558207	14.40054011	-85.92960991	11.8667795	288762.9814	182718.5967	0	0.032000574	0	402.7035815	0.000466715	134.7700016	0	0	0	0
2441	26	42	-88.58558207	14.40054011	-85.52308978	13.73866157	288762.9814	397779.8083	0	0.004599209	0	338.5088405	0.00098602	284.7262061	0	0	0	0
2442	26	43	-88.58558207	14.40054011	-86.58498728	12.60755979	288762.9814	187250.8158	0	0	0	294.2462353	0.000519026	149.8754522	0	0	0	0
2443	26	44	-88.58558207	14.40054011	-86.47528336	13.48490702	288762.9814	143433.5157	0	0.003448414	0	249.5304364	0.0004293	123.9660238	0	0	0	0
2444	26	45	-88.58558207	14.40054011	-86.27618676	12.21192544	288762.9814	1226420.447	0	0.156952843	0	348.9045922	0.002872077	829.3494848	0	0	0	0
2445	26	46	-88.58558207	14.40054011	-86.096116	11.99578128	288762.9814	317482.1632	0	0.023951279	0	379.7394073	0.000781662	225.7150849	0	0	0	0
2446	26	47	-88.58558207	14.40054011	-85.5144954	12.93446893	288762.9814	530565.5875	0	0.011265039	0	369.7947179	0.001249124	360.7008638	0	0	0	0
2447	26	48	-88.58558207	14.40054011	-86.21745522	13.74098606	288762.9814	298173.7028	0	0.006985151	0	265.8156767	0.000818464	236.3422285	0	0	0	0
2448	26	49	-88.58558207	14.40054011	-84.74962368	11.32137101	288762.9814	109516.709	0	0	0	538.76123	0.000265179	76.57393711	0	0	0	0
2449	26	50	-88.58558207	14.40054011	-85.68082843	11.38274111	288762.9814	158544.5028	0	0.012389532	0	460.2468012	0.000391002	112.9068751	0	0	0	0
2497	27	1	-83.93892096	17.41863474	-89.90587845	13.8587772	0	327720.1722	0	0.009035386	0	751.7001958	0	0	0	0	0	0
2498	27	2	-83.93892096	17.41863474	-88.71131784	13.88216755	0	158518.492	0	0.005843395	0	644.8796127	0	0	0	0	0	0
2499	27	3	-83.93892096	17.41863474	-89.07699697	14.14613559	0	206469.7753	0	0	0	659.4011095	0	0	0	0	0	0
2500	27	4	-83.93892096	17.41863474	-89.02333699	13.84746649	0	248296.7294	0	0.01438974	0	673.9667685	0	0	0	0	0	0
2501	27	5	-83.93892096	17.41863474	-89.36693528	13.70233199	0	701221.8125	0	0.088857167	0	713.4171918	0	0	0	0	0	0
2502	27	6	-83.93892096	17.41863474	-88.96856209	13.47677271	0	334539.0767	0	0.012554443	0	694.8603059	0	0	0	0	0	0
2503	27	7	-83.93892096	17.41863474	-87.88856885	13.52201852	0	226124.0145	0	0	0	605.8122316	0	0	0	0	0	0
2504	27	8	-83.93892096	17.41863474	-88.10475556	13.77554864	0	189645.6636	0	0	0	602.7243248	0	0	0	0	0	0
2505	27	9	-83.93892096	17.41863474	-88.255355	13.54238209	0	460032.2397	0	0.092843266	0	632.3378805	0	0	0	0	0	0
2506	27	10	-83.93892096	17.41863474	-89.17379887	13.77159051	0	1723131.332	0	0.38651348	0	692.0423648	0	0	0	0	0	0
2507	27	11	-83.93892096	17.41863474	-88.72326462	13.60774007	0	175994.4026	0	0.027995646	0	665.1751473	0	0	0	0	0	0
2508	27	12	-83.93892096	17.41863474	-89.50770667	14.1209722	0	551607.4197	0	0.073083727	0	699.788801	0	0	0	0	0	0
2509	27	13	-83.93892096	17.41863474	-89.68958623	13.69553656	0	477052.026	0	0.063612766	0	742.2861791	0	0	0	0	0	0
2510	27	14	-83.93892096	17.41863474	-88.49499794	13.3710718	0	380687.1362	0	0.031747742	0	664.2654829	0	0	0	0	0	0
2511	27	15	-83.93892096	17.41863474	-87.2523913	15.65804391	0	327081.6695	0	0.01998528	0	403.9200346	0	0	0	0	0	0
2512	27	16	-83.93892096	17.41863474	-87.11587243	13.3462397	0	431344.7207	0	0.004407689	0	566.7329846	0	0	0	0	0	0
2513	27	17	-83.93892096	17.41863474	-85.66600698	15.64371606	0	303947.7519	0	0.004001244	0	269.9702098	0	0	0	0	0	0
2514	27	18	-83.93892096	17.41863474	-87.6401066	14.61296386	0	417248.2013	0	0.000825238	0	503.8968342	0	0	0	0	0	0
2515	27	19	-83.93892096	17.41863474	-88.89603244	14.89846657	0	352372.2221	0	0.004288303	0	599.1308216	0	0	0	0	0	0
2516	27	20	-83.93892096	17.41863474	-87.99637404	15.39530673	0	1473413.207	0	0.046166285	0	487.8872764	0	0	0	0	0	0
2517	27	21	-83.93892096	17.41863474	-87.18812671	14.28352556	0	1354636.964	0	0.067571689	0	492.3620737	0	0	0	0	0	0
2518	27	22	-83.93892096	17.41863474	-84.33562793	15.23207662	0	81478.69889	0	0	0	246.8611657	0	0	0	0	0	0
2519	27	23	-83.93892096	17.41863474	-88.202602	14.32433347	0	215135.2603	0	0	0	571.3653254	0	0	0	0	0	0
2520	27	24	-83.93892096	17.41863474	-86.43124423	16.34424387	0	29584.30292	0	0	0	290.9346523	0	0	0	0	0	0
2521	27	25	-83.93892096	17.41863474	-87.88052976	14.09739046	0	182395.449	0	0	0	560.7359708	0	0	0	0	0	0
2522	27	26	-83.93892096	17.41863474	-88.58558207	14.40054011	0	288762.9814	0	0	0	599.7085308	0	0	0	0	0	0
2523	27	28	-83.93892096	17.41863474	-89.03880915	14.48254725	0	118918.009	0	0	0	635.6224555	0	0	0	0	0	0
2524	27	29	-83.93892096	17.41863474	-85.9325176	14.78967183	0	531337.8226	0	0.00190335	0	361.7718266	0	0	0	0	0	0
2525	27	30	-83.93892096	17.41863474	-86.62350127	14.00681878	0	360110.3097	0	0	0	476.0221533	0	0	0	0	0	0
2526	27	31	-83.93892096	17.41863474	-88.34702568	15.08664958	0	369638.5119	0	0	0	537.3934867	0	0	0	0	0	0
2527	27	32	-83.93892096	17.41863474	-87.58996607	13.53588089	0	154215.8481	0	0.006090659	0	582.7506337	0	0	0	0	0	0
2528	27	33	-83.93892096	17.41863474	-87.20288084	15.30051853	0	519445.3993	0	0.015803528	0	420.5037612	0	0	0	0	0	0
2529	27	34	-83.93892096	17.41863474	-84.22136978	13.99178638	0	373301.9517	0	0.003602332	0	382.3531744	0	0	0	0	0	0
2530	27	35	-83.93892096	17.41863474	-84.19324588	12.24943412	0	321773.9718	0	0.00216333	0	575.6004509	0	0	0	0	0	0
2531	27	36	-83.93892096	17.41863474	-85.54239344	12.38694965	0	159365.8367	0	0.0067583	0	585.572845	0	0	0	0	0	0
2532	27	37	-83.93892096	17.41863474	-86.24959113	11.74024027	0	167921.2253	0	0.000792389	0	678.754637	0	0	0	0	0	0
2533	27	38	-83.93892096	17.41863474	-87.05694228	12.77825069	0	817558.1883	0	0.030546949	0	615.1669582	0	0	0	0	0	0
2534	27	39	-83.93892096	17.41863474	-85.20968557	11.98852203	0	173150.3878	0	0.030565701	0	619.2375472	0	0	0	0	0	0
2535	27	40	-83.93892096	17.41863474	-86.40445494	13.16885249	0	202207.8803	0	0.023184379	0	541.6314986	0	0	0	0	0	0
2536	27	41	-83.93892096	17.41863474	-85.92960991	11.8667795	0	182718.5967	0	0.032000574	0	653.5828395	0	0	0	0	0	0
2537	27	42	-83.93892096	17.41863474	-85.52308978	13.73866157	0	397779.8083	0	0.004599209	0	443.0911949	0	0	0	0	0	0
2538	27	43	-83.93892096	17.41863474	-86.58498728	12.60755979	0	187250.8158	0	0	0	605.8877853	0	0	0	0	0	0
2539	27	44	-83.93892096	17.41863474	-86.47528336	13.48490702	0	143433.5157	0	0.003448414	0	515.1080617	0	0	0	0	0	0
2540	27	45	-83.93892096	17.41863474	-86.27618676	12.21192544	0	1226420.447	0	0.156952843	0	631.2634493	0	0	0	0	0	0
2541	27	46	-83.93892096	17.41863474	-86.096116	11.99578128	0	317482.1632	0	0.023951279	0	646.2328192	0	0	0	0	0	0
2542	27	47	-83.93892096	17.41863474	-85.5144954	12.93446893	0	530565.5875	0	0.011265039	0	526.6373541	0	0	0	0	0	0
2543	27	48	-83.93892096	17.41863474	-86.21745522	13.74098606	0	298173.7028	0	0.006985151	0	476.3320987	0	0	0	0	0	0
2544	27	49	-83.93892096	17.41863474	-84.74962368	11.32137101	0	109516.709	0	0	0	683.7721059	0	0	0	0	0	0
2545	27	50	-83.93892096	17.41863474	-85.68082843	11.38274111	0	158544.5028	0	0.012389532	0	697.0563346	0	0	0	0	0	0
2546	27	51	-83.93892096	17.41863474	-80.42637016	8.55807638	0	239927.1624	0	0.0515828	0	1056.339528	0	0	0	0	0	0
2547	27	52	-83.93892096	17.41863474	-80.01324022	9.19295672	0	246561.5043	0	0.110459223	0	1008.589334	0	0	0	0	0	0
2548	27	53	-83.93892096	17.41863474	-78.31687453	9.1675003	0	448.8701172	0	0	0	1100.836286	0	0	0	0	0	0
2549	27	54	-83.93892096	17.41863474	-80.70066859	7.854791	0	112871.9443	0	0.225547413	0	1120.158182	0	0	0	0	0	0
2550	27	55	-83.93892096	17.41863474	-80.39358121	7.57944176	0	90134.67256	0	0.044559475	0	1159.938515	0	0	0	0	0	0
2551	27	56	-83.93892096	17.41863474	-79.123872	9.00496815	0	1760865.422	0	0.366754514	0	1070.992595	0	0	0	0	0	0
2552	27	57	-83.93892096	17.41863474	-88.37006198	17.55635077	0	63556.55491	0	0.298402007	0	470.3195202	0	0	0	0	0	0
2553	27	58	-83.93892096	17.41863474	-88.90165147	17.00244228	0	125725.8438	0	0	0	529.2827265	0	0	0	0	0	0
2554	27	59	-83.93892096	17.41863474	-88.31793553	18.2233025	0	31370.18127	0	0.013707453	0	472.234412	0	0	0	0	0	0
2555	27	60	-83.93892096	17.41863474	-88.81045533	17.7673042	0	34312.5498	0	0	0	517.9382468	0	0	0	0	0	0
2556	27	61	-83.93892096	17.41863474	-88.46377869	16.83779514	0	24294.43272	0	0.010045145	0	485.267845	0	0	0	0	0	0
2557	27	62	-83.93892096	17.41863474	-88.87052757	16.30769148	0	24107.80208	0	0	0	539.2616618	0	0	0	0	0	0
2558	27	63	-83.93892096	17.41863474	-90.49520785	14.6258754	0	3048369.083	0	0.365180869	0	766.5470963	0	0	0	0	0	0
2559	27	64	-83.93892096	17.41863474	-90.08363067	14.90564909	0	154163.4883	0	0.003435747	0	713.3885214	0	0	0	0	0	0
2560	27	65	-83.93892096	17.41863474	-90.74736242	14.55058721	0	321906.9199	0	0.029089592	0	794.7065576	0	0	0	0	0	0
2561	27	66	-83.93892096	17.41863474	-90.92247677	14.69494518	0	603370.5531	0	0.027793468	0	805.4709547	0	0	0	0	0	0
2562	27	67	-83.93892096	17.41863474	-91.00978056	14.16242638	0	695366.8672	0	0.027485186	0	838.839976	0	0	0	0	0	0
2563	27	68	-83.93892096	17.41863474	-90.35697261	14.1560939	0	335011.8289	0	0.000782466	0	776.7610199	0	0	0	0	0	0
2564	27	69	-83.93892096	17.41863474	-91.26344449	14.71640628	0	428908.5122	0	0.013716017	0	838.4461612	0	0	0	0	0	0
2565	27	70	-83.93892096	17.41863474	-91.37730096	15.0145949	0	464581.024	0	0	0	838.1084108	0	0	0	0	0	0
2566	27	71	-83.93892096	17.41863474	-91.7138241	14.78729817	0	770698.3658	0	0.045366925	0	880.7534656	0	0	0	0	0	0
2567	27	72	-83.93892096	17.41863474	-91.43092591	14.37944492	0	547896.1637	0	0.024131479	0	869.6576621	0	0	0	0	0	0
2568	27	73	-83.93892096	17.41863474	-91.80583222	14.4436442	0	299879.5272	0	0.013647101	0	903.9721653	0	0	0	0	0	0
2569	27	74	-83.93892096	17.41863474	-91.93148507	15.01877812	0	889868.3885	0	0.00645031	0	894.2394103	0	0	0	0	0	0
2570	27	75	-83.93892096	17.41863474	-91.56021692	15.65117721	0	1181507.388	0	0.002731493	0	835.9874965	0	0	0	0	0	0
2571	27	76	-83.93892096	17.41863474	-90.95022708	15.45078794	0	932714.8498	0	0.004495806	0	779.2655698	0	0	0	0	0	0
2572	27	77	-83.93892096	17.41863474	-90.38483016	15.11601326	0	264104.729	0	0.001978215	0	734.2780488	0	0	0	0	0	0
2573	27	78	-83.93892096	17.41863474	-90.10131214	15.6392317	0	1092594.784	0	0.001966865	0	686.1983997	0	0	0	0	0	0
2574	27	79	-83.93892096	17.41863474	-90.0179129	16.97590548	0	630139.0839	0	0.01149799	0	647.7609593	0	0	0	0	0	0
2575	27	80	-83.93892096	17.41863474	-89.00646949	15.55287175	0	393764.8326	0	0.018932172	0	578.9032338	0	0	0	0	0	0
2576	27	81	-83.93892096	17.41863474	-89.50830881	15.03699276	0	216812.082	0	0.008983418	0	651.0395543	0	0	0	0	0	0
2577	27	82	-83.93892096	17.41863474	-89.42501156	14.68586852	0	358045.9218	0	0.017018581	0	660.4236221	0	0	0	0	0	0
2578	27	83	-83.93892096	17.41863474	-89.94767901	14.6201833	0	311905.2886	0	0.016139767	0	713.7253472	0	0	0	0	0	0
2579	27	84	-83.93892096	17.41863474	-89.89763804	14.20802104	0	421992.6207	0	0.007394574	0	730.7562285	0	0	0	0	0	0
2580	27	85	-83.93892096	17.41863474	-82.58360169	9.21422093	0	122255.3229	0	0.019749342	0	924.2388584	0	0	0	0	0	0
2581	27	86	-83.93892096	17.41863474	-82.40205736	8.49021121	0	423847.3262	0	0.106863805	0	1006.918954	0	0	0	0	0	0
2582	27	87	-83.93892096	17.41863474	-77.9166125	8.16737777	0	48697.30539	0	0	0	1218.359824	0	0	0	0	0	0
2583	27	88	-83.93892096	17.41863474	-77.76959024	8.23142432	0	35610.49025	0	0	0	1220.95248	0	0	0	0	0	0
2584	27	89	-83.93892096	17.41863474	-81.77181855	8.65724226	0	160588.8301	0	0	0	1002.328622	0	0	0	0	0	0
2585	27	90	-83.93892096	17.41863474	-81.13122559	8.08854047	0	233079.3595	0	0.025190327	0	1081.417325	0	0	0	0	0	0
2586	27	91	-83.93892096	17.41863474	-84.61035989	10.56320411	0	916506.4614	0	0.178088387	0	765.9351122	0	0	0	0	0	0
2587	27	92	-83.93892096	17.41863474	-83.68163407	9.81859182	0	528781.3808	0	0.400266384	0	845.7813203	0	0	0	0	0	0
2588	27	93	-83.93892096	17.41863474	-85.39581391	10.44763584	0	355210.895	0	0.054349159	0	791.1261332	0	0	0	0	0	0
2589	27	94	-83.93892096	17.41863474	-84.01510061	10.41992897	0	463152.89	0	0.491307994	0	778.4835673	0	0	0	0	0	0
2590	27	95	-83.93892096	17.41863474	-83.348243	9.94722979	0	386327.0638	0	0.111229108	0	833.4607923	0	0	0	0	0	0
2591	27	96	-83.93892096	17.41863474	-83.72784539	9.15344384	0	434760.1327	0	0.077784133	0	919.5899759	0	0	0	0	0	0
2592	27	97	-83.93892096	17.41863474	-83.98946643	9.60785857	0	1528208.494	0	0.632266775	0	868.7809429	0	0	0	0	0	0
2619	28	27	-89.03880915	14.48254725	-83.93892096	17.41863474	118918.009	0	0	0	0	635.6224555	0	0	0	0	0	0
2625	28	34	-89.03880915	14.48254725	-84.22136978	13.99178638	118918.009	373301.9517	0	0.003602332	0	522.2181261	0.000807677	96.04729302	0	0	0	0
2626	28	35	-89.03880915	14.48254725	-84.19324588	12.24943412	118918.009	321773.9718	0	0.00216333	0	580.1658397	0.00068316	81.24004529	0	0	0	0
2627	28	36	-89.03880915	14.48254725	-85.54239344	12.38694965	118918.009	159365.8367	0	0.0067583	0	444.2768545	0.000392833	46.71491637	0	0	0	0
2628	28	37	-89.03880915	14.48254725	-86.24959113	11.74024027	118918.009	167921.2253	0	0.000792389	0	429.3095761	0.000415309	49.38766444	0	0	0	0
2629	28	38	-89.03880915	14.48254725	-87.05694228	12.77825069	118918.009	817558.1883	0	0.030546949	0	286.0474219	0.001997054	237.4856878	0	0	0	0
2630	28	39	-89.03880915	14.48254725	-85.20968557	11.98852203	118918.009	173150.3878	0	0.030565701	0	498.7966538	0.000412459	49.04878747	0	0	0	0
2631	28	40	-89.03880915	14.48254725	-86.40445494	13.16885249	118918.009	202207.8803	0	0.023184379	0	319.8390609	0.000542478	64.51038322	0	0	0	0
2632	28	41	-89.03880915	14.48254725	-85.92960991	11.8667795	118918.009	182718.5967	0	0.032000574	0	444.9775947	0.000448732	53.36234251	0	0	0	0
2633	28	42	-89.03880915	14.48254725	-85.52308978	13.73866157	118918.009	397779.8083	0	0.004599209	0	388.1558168	0.000937329	111.4653118	0	0	0	0
2634	28	43	-89.03880915	14.48254725	-86.58498728	12.60755979	118918.009	187250.8158	0	0	0	337.4739701	0.000493363	58.66974635	0	0	0	0
2635	28	44	-89.03880915	14.48254725	-86.47528336	13.48490702	118918.009	143433.5157	0	0.003448414	0	298.0982436	0.000403006	47.92471732	0	0	0	0
2636	28	45	-89.03880915	14.48254725	-86.27618676	12.21192544	118918.009	1226420.447	0	0.156952843	0	391.3505432	0.002748764	326.8775122	0	0	0	0
2637	28	46	-89.03880915	14.48254725	-86.096116	11.99578128	118918.009	317482.1632	0	0.023951279	0	421.8935131	0.000750291	89.22314773	0	0	0	0
2638	28	47	-89.03880915	14.48254725	-85.5144954	12.93446893	118918.009	530565.5875	0	0.011265039	0	417.9316551	0.001192724	141.8364144	0	0	0	0
2639	28	48	-89.03880915	14.48254725	-86.21745522	13.74098606	118918.009	298173.7028	0	0.006985151	0	315.3133231	0.000770004	91.56729902	0	0	0	0
2640	28	49	-89.03880915	14.48254725	-84.74962368	11.32137101	118918.009	109516.709	0	0	0	582.9299443	0.00025661	30.51558203	0	0	0	0
2641	28	50	-89.03880915	14.48254725	-85.68082843	11.38274111	118918.009	158544.5028	0	0.012389532	0	501.3438423	0.000377587	44.90189106	0	0	0	0
2715	29	27	-85.9325176	14.78967183	-83.93892096	17.41863474	531337.8226	0	0.00190335	0	0	361.7718266	0	0	0	0	0	0.465217391
2721	29	34	-85.9325176	14.78967183	-84.22136978	13.99178638	531337.8226	373301.9517	0.00190335	0.003602332	1	204.5996257	0.00262846	1396.600208	0	0	0	0.465217391
2722	29	35	-85.9325176	14.78967183	-84.19324588	12.24943412	531337.8226	321773.9718	0.00190335	0.00216333	0	339.4131684	0.000816716	433.9521926	0	0	0	0.465217391
2723	29	36	-85.9325176	14.78967183	-85.54239344	12.38694965	531337.8226	159365.8367	0.00190335	0.0067583	0	270.5531558	0.000463892	246.4833436	0	0	0	0.465217391
2724	29	37	-85.9325176	14.78967183	-86.24959113	11.74024027	531337.8226	167921.2253	0.00190335	0.000792389	0	340.9090635	0.000452118	240.2271288	0	0	0	0.465217391
2725	29	38	-85.9325176	14.78967183	-87.05694228	12.77825069	531337.8226	817558.1883	0.00190335	0.030546949	0	254.5655195	0.002099429	1115.505922	0	0	0	0.465217391
2726	29	39	-85.9325176	14.78967183	-85.20968557	11.98852203	531337.8226	173150.3878	0.00190335	0.030565701	0	321.2263915	0.00047879	254.3994041	0	0	0	0.465217391
2727	29	40	-85.9325176	14.78967183	-86.40445494	13.16885249	531337.8226	202207.8803	0.00190335	0.023184379	0	187.335152	0.000648297	344.4646527	0	0	0	0.465217391
2728	29	41	-85.9325176	14.78967183	-85.92960991	11.8667795	531337.8226	182718.5967	0.00190335	0.032000574	0	325.1026677	0.000501139	266.2740536	0	0	0	0.465217391
2729	29	42	-85.9325176	14.78967183	-85.52308978	13.73866157	531337.8226	397779.8083	0.00190335	0.004599209	1	124.9538116	0.003239681	1721.364867	0	0	0	0.465217391
2730	29	43	-85.9325176	14.78967183	-86.58498728	12.60755979	531337.8226	187250.8158	0.00190335	0	0	252.7407621	0.000546817	290.5444865	0	0	0	0.465217391
2731	29	44	-85.9325176	14.78967183	-86.47528336	13.48490702	531337.8226	143433.5157	0.00190335	0.003448414	0	156.4862459	0.000498062	264.6393914	0	0	0	0.465217391
2732	29	45	-85.9325176	14.78967183	-86.27618676	12.21192544	531337.8226	1226420.447	0.00190335	0.156952843	0	289.1119281	0.003059368	1625.557936	0	0	0	0.465217391
2733	29	46	-85.9325176	14.78967183	-86.096116	11.99578128	531337.8226	317482.1632	0.00190335	0.023951279	0	311.2577702	0.000835416	443.8881424	0	0	0	0.465217391
2734	29	47	-85.9325176	14.78967183	-85.5144954	12.93446893	531337.8226	530565.5875	0.00190335	0.011265039	0	211.226716	0.001491285	792.3763101	0	0	0	0.465217391
2735	29	48	-85.9325176	14.78967183	-86.21745522	13.74098606	531337.8226	298173.7028	0.00190335	0.006985151	1	120.6176841	0.00252429	1341.250836	0	0	0	0.465217391
2736	29	49	-85.9325176	14.78967183	-84.74962368	11.32137101	531337.8226	109516.709	0.00190335	0	0	406.4933313	0.000290703	154.4616062	0	0	0	0.465217391
2737	29	50	-85.9325176	14.78967183	-85.68082843	11.38274111	531337.8226	158544.5028	0.00190335	0.012389532	0	379.9197592	0.000416987	221.5610854	0	0	0	0.465217391
2811	30	27	-86.62350127	14.00681878	-83.93892096	17.41863474	360110.3097	0	0	0	0	476.0221533	0	0	0	0	0	0.313333333
2817	30	34	-86.62350127	14.00681878	-84.22136978	13.99178638	360110.3097	373301.9517	0	0.003602332	0	259.2488833	0.001011972	364.4215211	0	0	0	0.313333333
2818	30	35	-86.62350127	14.00681878	-84.19324588	12.24943412	360110.3097	321773.9718	0	0.00216333	0	327.868724	0.000822628	296.2368531	0	0	0	0.313333333
2819	30	36	-86.62350127	14.00681878	-85.54239344	12.38694965	360110.3097	159365.8367	0	0.0067583	0	214.8644935	0.000496157	178.6710993	0	0	0	0.313333333
2820	30	37	-86.62350127	14.00681878	-86.24959113	11.74024027	360110.3097	167921.2253	0	0.000792389	0	255.3419464	0.000492319	177.2891923	0	0	0	0.313333333
2821	30	38	-86.62350127	14.00681878	-87.05694228	12.77825069	360110.3097	817558.1883	0	0.030546949	0	144.4728098	0.002489014	896.3195087	0	0	0	0.313333333
2822	30	39	-86.62350127	14.00681878	-85.20968557	11.98852203	360110.3097	173150.3878	0	0.030565701	0	271.7896363	0.000502245	180.8637317	0	0	0	0.313333333
2823	30	40	-86.62350127	14.00681878	-86.40445494	13.16885249	360110.3097	202207.8803	0	0.023184379	0	96.16538686	0.000792609	285.4266241	0	0	0	0.313333333
2824	30	41	-86.62350127	14.00681878	-85.92960991	11.8667795	360110.3097	182718.5967	0	0.032000574	0	249.6295759	0.000541559	195.0210497	0	0	0	0.313333333
2825	30	42	-86.62350127	14.00681878	-85.52308978	13.73866157	360110.3097	397779.8083	0	0.004599209	0	122.5104587	0.0013493	485.8966659	0	0	0	0.313333333
2826	30	43	-86.62350127	14.00681878	-86.58498728	12.60755979	360110.3097	187250.8158	0	0	0	155.6902258	0.000632204	227.6631952	0	0	0	0.313333333
2827	30	44	-86.62350127	14.00681878	-86.47528336	13.48490702	360110.3097	143433.5157	0	0.003448414	0	60.21853124	0.000665157	239.5299099	0	0	0	0.313333333
2828	30	45	-86.62350127	14.00681878	-86.27618676	12.21192544	360110.3097	1226420.447	0	0.156952843	0	203.1533515	0.003397228	1223.376696	0	0	0	0.313333333
2829	30	46	-86.62350127	14.00681878	-86.096116	11.99578128	360110.3097	317482.1632	0	0.023951279	0	230.8662207	0.000912428	328.5748424	0	0	0	0.313333333
2830	30	47	-86.62350127	14.00681878	-85.5144954	12.93446893	360110.3097	530565.5875	0	0.011265039	0	169.1608053	0.001590917	572.9054547	0	0	0	0.313333333
2831	30	48	-86.62350127	14.00681878	-86.21745522	13.74098606	360110.3097	298173.7028	0	0.006985151	1	52.88343492	0.003239036	1166.41033	0	0	0	0.313333333
2832	30	49	-86.62350127	14.00681878	-84.74962368	11.32137101	360110.3097	109516.709	0	0	0	361.3324049	0.000300367	108.1651551	0	0	0	0.313333333
2833	30	50	-86.62350127	14.00681878	-85.68082843	11.38274111	360110.3097	158544.5028	0	0.012389532	0	309.2677274	0.000442625	159.393794	0	0	0	0.313333333
2907	31	27	-88.34702568	15.08664958	-83.93892096	17.41863474	369638.5119	0	0	0	0	537.3934867	0	0	0	0	0	0
2913	31	34	-88.34702568	15.08664958	-84.22136978	13.99178638	369638.5119	373301.9517	0	0.003602332	0	460.563375	0.000848768	313.7373339	0	0	0	0
2914	31	35	-88.34702568	15.08664958	-84.19324588	12.24943412	369638.5119	321773.9718	0	0.00216333	0	548.6960985	0.000702707	259.7477104	0	0	0	0
2915	31	36	-88.34702568	15.08664958	-85.54239344	12.38694965	369638.5119	159365.8367	0	0.0067583	0	426.5799362	0.000402205	148.670377	0	0	0	0
2916	31	37	-88.34702568	15.08664958	-86.24959113	11.74024027	369638.5119	167921.2253	0	0.000792389	0	435.9097983	0.000417993	154.506255	0	0	0	0
2917	31	38	-88.34702568	15.08664958	-87.05694228	12.77825069	369638.5119	817558.1883	0	0.030546949	0	292.0888049	0.002006488	741.6754021	0	0	0	0
2918	31	39	-88.34702568	15.08664958	-85.20968557	11.98852203	369638.5119	173150.3878	0	0.030565701	0	483.5360355	0.000421061	155.6404916	0	0	0	0
2919	31	40	-88.34702568	15.08664958	-86.40445494	13.16885249	369638.5119	202207.8803	0	0.023184379	0	298.9959262	0.00055999	206.9939773	0	0	0	0
2920	31	41	-88.34702568	15.08664958	-85.92960991	11.8667795	369638.5119	182718.5967	0	0.032000574	0	443.4055397	0.000454242	167.9052752	0	0	0	0
2921	31	42	-88.34702568	15.08664958	-85.52308978	13.73866157	369638.5119	397779.8083	0	0.004599209	0	339.1422329	0.000987844	365.1452527	0	0	0	0
2922	31	43	-88.34702568	15.08664958	-86.58498728	12.60755979	369638.5119	187250.8158	0	0	0	335.0159875	0.000499998	184.8185695	0	0	0	0
2923	31	44	-88.34702568	15.08664958	-86.47528336	13.48490702	369638.5119	143433.5157	0	0.003448414	0	269.1447339	0.000420475	155.4239116	0	0	0	0
2924	31	45	-88.34702568	15.08664958	-86.27618676	12.21192544	369638.5119	1226420.447	0	0.156952843	0	390.2852807	0.00278182	1028.267783	0	0	0	0
2925	31	46	-88.34702568	15.08664958	-86.096116	11.99578128	369638.5119	317482.1632	0	0.023951279	0	421.2070443	0.000759059	280.5773897	0	0	0	0
2926	31	47	-88.34702568	15.08664958	-85.5144954	12.93446893	369638.5119	530565.5875	0	0.011265039	0	388.2371941	0.001233613	455.9909112	0	0	0	0
2927	31	48	-88.34702568	15.08664958	-86.21745522	13.74098606	369638.5119	298173.7028	0	0.006985151	0	273.9106685	0.000812939	300.4936845	0	0	0	0
2928	31	49	-88.34702568	15.08664958	-84.74962368	11.32137101	369638.5119	109516.709	0	0	0	571.9028372	0.000261003	96.47661768	0	0	0	0
2929	31	50	-88.34702568	15.08664958	-85.68082843	11.38274111	369638.5119	158544.5028	0	0.012389532	0	503.0105368	0.00038142	140.9877041	0	0	0	0
3003	32	27	-87.58996607	13.53588089	-83.93892096	17.41863474	154215.8481	0	0.006090659	0	0	582.7506337	0	0	0	0	0	0.127777778
3009	32	34	-87.58996607	13.53588089	-84.22136978	13.99178638	154215.8481	373301.9517	0.006090659	0.003602332	0	367.4294112	0.000900646	138.893815	0	0	0	0.127777778
3010	32	35	-87.58996607	13.53588089	-84.19324588	12.24943412	154215.8481	321773.9718	0.006090659	0.00216333	0	395.0891973	0.000769457	118.6625295	0	0	0	0.127777778
3011	32	36	-87.58996607	13.53588089	-85.54239344	12.38694965	154215.8481	159365.8367	0.006090659	0.0067583	0	256.0984419	0.000465647	71.81009835	0	0	0	0.127777778
3012	32	37	-87.58996607	13.53588089	-86.24959113	11.74024027	154215.8481	167921.2253	0.006090659	0.000792389	0	247.0817309	0.000492526	75.95525443	0	0	0	0.127777778
3013	32	38	-87.58996607	13.53588089	-87.05694228	12.77825069	154215.8481	817558.1883	0.006090659	0.030546949	0	102.1462592	0.002741436	422.7728372	0	0	0	0.127777778
3014	32	39	-87.58996607	13.53588089	-85.20968557	11.98852203	154215.8481	173150.3878	0.006090659	0.030565701	0	310.3025796	0.000477619	73.65646502	0	0	0	0.127777778
3015	32	40	-87.58996607	13.53588089	-86.40445494	13.16885249	154215.8481	202207.8803	0.006090659	0.023184379	0	134.6335814	0.000708069	109.1954691	0	0	0	0.127777778
3016	32	41	-87.58996607	13.53588089	-85.92960991	11.8667795	154215.8481	182718.5967	0.006090659	0.032000574	0	258.6864221	0.000530527	81.81562897	0	0	0	0.127777778
3017	32	42	-87.58996607	13.53588089	-85.52308978	13.73866157	154215.8481	397779.8083	0.006090659	0.004599209	0	224.5447025	0.001109859	171.1577737	0	0	0	0.127777778
3018	32	43	-87.58996607	13.53588089	-86.58498728	12.60755979	154215.8481	187250.8158	0.006090659	0	0	150.0555021	0.000633241	97.65578264	0	0	0	0.127777778
3019	32	44	-87.58996607	13.53588089	-86.47528336	13.48490702	154215.8481	143433.5157	0.006090659	0.003448414	0	120.6842958	0.000532347	82.09629294	0	0	0	0.127777778
3020	32	45	-87.58996607	13.53588089	-86.27618676	12.21192544	154215.8481	1226420.447	0.006090659	0.156952843	0	204.8830288	0.003355839	517.5236281	0	0	0	0.127777778
3021	32	46	-87.58996607	13.53588089	-86.096116	11.99578128	154215.8481	317482.1632	0.006090659	0.023951279	0	235.7992724	0.000897821	138.4581703	0	0	0	0.127777778
3022	32	47	-87.58996607	13.53588089	-85.5144954	12.93446893	154215.8481	530565.5875	0.006090659	0.011265039	0	234.4584979	0.001425617	219.852772	0	0	0	0.127777778
3023	32	48	-87.58996607	13.53588089	-86.21745522	13.74098606	154215.8481	298173.7028	0.006090659	0.006985151	0	150.0982776	0.000967869	149.2607042	0	0	0	0.127777778
3024	32	49	-87.58996607	13.53588089	-84.74962368	11.32137101	154215.8481	109516.709	0.006090659	0	0	394.7630034	0.00028952	44.64858464	0	0	0	0.127777778
3025	32	50	-87.58996607	13.53588089	-85.68082843	11.38274111	154215.8481	158544.5028	0.006090659	0.012389532	0	316.7642546	0.000435164	67.10917936	0	0	0	0.127777778
3099	33	27	-87.20288084	15.30051853	-83.93892096	17.41863474	519445.3993	0	0.015803528	0	0	420.5037612	0	0	0	0	0	0.152727273
3105	33	34	-87.20288084	15.30051853	-84.22136978	13.99178638	519445.3993	373301.9517	0.015803528	0.003602332	0	352.313776	0.000921266	478.5471706	0	0	0	0.152727273
3106	33	35	-87.20288084	15.30051853	-84.19324588	12.24943412	519445.3993	321773.9718	0.015803528	0.00216333	0	469.9357687	0.00073677	382.7119968	0	0	0	0.152727273
3107	33	36	-87.20288084	15.30051853	-85.54239344	12.38694965	519445.3993	159365.8367	0.015803528	0.0067583	0	370.3614201	0.000419944	218.1377314	0	0	0	0.152727273
3108	33	37	-87.20288084	15.30051853	-86.24959113	11.74024027	519445.3993	167921.2253	0.015803528	0.000792389	0	409.1910675	0.00042611	221.3406739	0	0	0	0.152727273
3109	33	38	-87.20288084	15.30051853	-87.05694228	12.77825069	519445.3993	817558.1883	0.015803528	0.030546949	0	280.9840639	0.002030154	1054.554082	0	0	0	0.152727273
3110	33	39	-87.20288084	15.30051853	-85.20968557	11.98852203	519445.3993	173150.3878	0.015803528	0.030565701	0	426.7354832	0.000437433	227.2225759	0	0	0	0.152727273
3111	33	40	-87.20288084	15.30051853	-86.40445494	13.16885249	519445.3993	202207.8803	0.015803528	0.023184379	0	252.2375287	0.000589861	306.4003694	0	0	0	0.152727273
3112	33	41	-87.20288084	15.30051853	-85.92960991	11.8667795	519445.3993	182718.5967	0.015803528	0.032000574	0	405.9655252	0.000466619	242.3830638	0	0	0	0.152727273
3113	33	42	-87.20288084	15.30051853	-85.52308978	13.73866157	519445.3993	397779.8083	0.015803528	0.004599209	0	250.7783448	0.001083427	562.7809577	0	0	0	0.152727273
3114	33	43	-87.20288084	15.30051853	-86.58498728	12.60755979	519445.3993	187250.8158	0.015803528	0	0	306.862457	0.000513553	266.7627863	0	0	0	0.152727273
3115	33	44	-87.20288084	15.30051853	-86.47528336	13.48490702	519445.3993	143433.5157	0.015803528	0.003448414	0	216.6225888	0.000449335	233.4048549	0	0	0	0.152727273
3116	33	45	-87.20288084	15.30051853	-86.27618676	12.21192544	519445.3993	1226420.447	0.015803528	0.156952843	0	357.8200251	0.00285642	1483.754244	0	0	0	0.152727273
3117	33	46	-87.20288084	15.30051853	-86.096116	11.99578128	519445.3993	317482.1632	0.015803528	0.023951279	0	386.5436171	0.000779183	404.743204	0	0	0	0.152727273
3118	33	47	-87.20288084	15.30051853	-85.5144954	12.93446893	519445.3993	530565.5875	0.015803528	0.011265039	0	320.0299709	0.001308665	679.7797686	0	0	0	0.152727273
3119	33	48	-87.20288084	15.30051853	-86.21745522	13.74098606	519445.3993	298173.7028	0.015803528	0.006985151	0	203.3370656	0.00089053	462.5814639	0	0	0	0.152727273
3120	33	49	-87.20288084	15.30051853	-84.74962368	11.32137101	519445.3993	109516.709	0.015803528	0	0	516.0988529	0.000269305	139.8891201	0	0	0	0.152727273
3121	33	50	-87.20288084	15.30051853	-85.68082843	11.38274111	519445.3993	158544.5028	0.015803528	0.012389532	0	465.8412027	0.000390441	202.812668	0	0	0	0.152727273
3195	34	27	-84.22136978	13.99178638	-83.93892096	17.41863474	373301.9517	0	0.003602332	0	0	382.3531744	0	0	0	0	0	2.8025
3291	35	27	-84.19324588	12.24943412	-83.93892096	17.41863474	321773.9718	0	0.00216333	0	0	575.6004509	0	0	0	0	0	0
3387	36	27	-85.54239344	12.38694965	-83.93892096	17.41863474	159365.8367	0	0.0067583	0	0	585.572845	0	0	0	0	0	0
3483	37	27	-86.24959113	11.74024027	-83.93892096	17.41863474	167921.2253	0	0.000792389	0	0	678.754637	0	0	0	0	0	0
3579	38	27	-87.05694228	12.77825069	-83.93892096	17.41863474	817558.1883	0	0.030546949	0	0	615.1669582	0	0	0	0	0	0.085384615
3675	39	27	-85.20968557	11.98852203	-83.93892096	17.41863474	173150.3878	0	0.030565701	0	0	619.2375472	0	0	0	0	0	0
3771	40	27	-86.40445494	13.16885249	-83.93892096	17.41863474	202207.8803	0	0.023184379	0	0	541.6314986	0	0	0	0	0	0
3867	41	27	-85.92960991	11.8667795	-83.93892096	17.41863474	182718.5967	0	0.032000574	0	0	653.5828395	0	0	0	0	0	0
3963	42	27	-85.52308978	13.73866157	-83.93892096	17.41863474	397779.8083	0	0.004599209	0	0	443.0911949	0	0	0	0	0	0
4059	43	27	-86.58498728	12.60755979	-83.93892096	17.41863474	187250.8158	0	0	0	0	605.8877853	0	0	0	0	0	0.008888889
4155	44	27	-86.47528336	13.48490702	-83.93892096	17.41863474	143433.5157	0	0.003448414	0	0	515.1080617	0	0	0	0	0	0
4251	45	27	-86.27618676	12.21192544	-83.93892096	17.41863474	1226420.447	0	0.156952843	0	0	631.2634493	0	0	0	0	0	0.001428571
4347	46	27	-86.096116	11.99578128	-83.93892096	17.41863474	317482.1632	0	0.023951279	0	0	646.2328192	0	0	0	0	0	0
4443	47	27	-85.5144954	12.93446893	-83.93892096	17.41863474	530565.5875	0	0.011265039	0	0	526.6373541	0	0	0	0	0	0.006923077
4539	48	27	-86.21745522	13.74098606	-83.93892096	17.41863474	298173.7028	0	0.006985151	0	0	476.3320987	0	0	0	0	0	0.004545455
4635	49	27	-84.74962368	11.32137101	-83.93892096	17.41863474	109516.709	0	0	0	0	683.7721059	0	0	0	0	0	0
4731	50	27	-85.68082843	11.38274111	-83.93892096	17.41863474	158544.5028	0	0.012389532	0	0	697.0563346	0	0	0	0	0	0
4827	51	27	-80.42637016	8.55807638	-83.93892096	17.41863474	239927.1624	0	0.0515828	0	0	1056.339528	0	0	0	0	0	0
4834	51	34	-80.42637016	8.55807638	-84.22136978	13.99178638	239927.1624	373301.9517	0.0515828	0.003602332	0	732.4475163	0.000724851	173.9115113	0	0	0	0
4835	51	35	-80.42637016	8.55807638	-84.19324588	12.24943412	239927.1624	321773.9718	0.0515828	0.00216333	0	581.6547	0.000679553	163.0431827	0	0	0	0
4836	51	36	-80.42637016	8.55807638	-85.54239344	12.38694965	239927.1624	159365.8367	0.0515828	0.0067583	0	703.090092	0.000339742	81.51336861	0	0	0	0
4837	51	37	-80.42637016	8.55807638	-86.24959113	11.74024027	239927.1624	167921.2253	0.0515828	0.000792389	0	729.1307486	0.000351488	84.33143528	0	0	0	0
4838	51	38	-80.42637016	8.55807638	-87.05694228	12.77825069	239927.1624	817558.1883	0.0515828	0.030546949	0	863.3113153	0.001417101	340.0011375	0	0	0	0
4839	51	39	-80.42637016	8.55807638	-85.20968557	11.98852203	239927.1624	173150.3878	0.0515828	0.030565701	0	647.7215697	0.000379007	90.9340309	0	0	0	0
4840	51	40	-80.42637016	8.55807638	-86.40445494	13.16885249	239927.1624	202207.8803	0.0515828	0.023184379	0	830.150398	0.000403152	96.72721735	0	0	0	0
4841	51	41	-80.42637016	8.55807638	-85.92960991	11.8667795	239927.1624	182718.5967	0.0515828	0.032000574	0	705.8401352	0.00038781	93.04613098	0	0	0	0
4842	51	42	-80.42637016	8.55807638	-85.52308978	13.73866157	239927.1624	397779.8083	0.0515828	0.004599209	0	800.7077627	0.000747401	179.3218086	0	0	0	0
4843	51	43	-80.42637016	8.55807638	-86.58498728	12.60755979	239927.1624	187250.8158	0.0515828	0	0	809.9651195	0.000375556	90.10597712	0	0	0	0
4844	51	44	-80.42637016	8.55807638	-86.47528336	13.48490702	239927.1624	143433.5157	0.0515828	0.003448414	0	857.9602128	0.000290164	69.61819435	0	0	0	0
4845	51	45	-80.42637016	8.55807638	-86.27618676	12.21192544	239927.1624	1226420.447	0.0515828	0.156952843	0	758.019405	0.002234511	536.1198933	0	0	0	0
4846	51	46	-80.42637016	8.55807638	-86.096116	11.99578128	239927.1624	317482.1632	0.0515828	0.023951279	0	728.7623362	0.000631709	151.5641218	0	0	0	0
4847	51	47	-80.42637016	8.55807638	-85.5144954	12.93446893	239927.1624	530565.5875	0.0515828	0.011265039	0	738.8617009	0.000997102	239.2317474	0	0	0	0
4848	51	48	-80.42637016	8.55807638	-86.21745522	13.74098606	239927.1624	298173.7028	0.0515828	0.006985151	0	855.2109373	0.000564579	135.4577473	0	0	0	0
4849	51	49	-80.42637016	8.55807638	-84.74962368	11.32137101	239927.1624	109516.709	0.0515828	0	0	564.5799484	0.000257972	61.89458759	0	0	0	0
4850	51	50	-80.42637016	8.55807638	-85.68082843	11.38274111	239927.1624	158544.5028	0.0515828	0.012389532	0	655.7063606	0.000346203	83.06345043	0	0	0	0
4856	51	57	-80.42637016	8.55807638	-88.37006198	17.55635077	239927.1624	63556.55491	0.0515828	0.298402007	0	1319.34443	0.00013601	32.63255503	0	0	0	0
4857	51	58	-80.42637016	8.55807638	-88.90165147	17.00244228	239927.1624	125725.8438	0.0515828	0	0	1313.571332	0.000225688	54.14878995	0	0	0	0
4858	51	59	-80.42637016	8.55807638	-88.31793553	18.2233025	239927.1624	31370.18127	0.0515828	0.013707453	0	1372.12217	6.36E-05	15.2604624	0	0	0	0
4859	51	60	-80.42637016	8.55807638	-88.81045533	17.7673042	239927.1624	34312.5498	0.0515828	0	0	1368.057943	6.87E-05	16.48143287	0	0	0	0
4860	51	61	-80.42637016	8.55807638	-88.46377869	16.83779514	239927.1624	24294.43272	0.0515828	0.010045145	0	1267.707318	5.16E-05	12.38452818	0	0	0	0
4861	51	62	-80.42637016	8.55807638	-88.87052757	16.30769148	239927.1624	24107.80208	0.0515828	0	0	1258.040955	5.12E-05	12.28024621	0	0	0	0
4923	52	27	-80.01324022	9.19295672	-83.93892096	17.41863474	246561.5043	0	0.110459223	0	0	1008.589334	0	0	0	0	0	0.06
4930	52	34	-80.01324022	9.19295672	-84.22136978	13.99178638	246561.5043	373301.9517	0.110459223	0.003602332	0	703.5497666	0.000724564	178.6495923	0	0	0	0.06
4931	52	35	-80.01324022	9.19295672	-84.19324588	12.24943412	246561.5043	321773.9718	0.110459223	0.00216333	0	569.3780816	0.000675356	166.5167342	0	0	0	0.06
4932	52	36	-80.01324022	9.19295672	-85.54239344	12.38694965	246561.5043	159365.8367	0.110459223	0.0067583	0	700.7469218	0.000335787	82.79211435	0	0	0	0.06
4933	52	37	-80.01324022	9.19295672	-86.24959113	11.74024027	246561.5043	167921.2253	0.110459223	0.000792389	0	738.5391858	0.000345679	85.23122459	0	0	0	0.06
4934	52	38	-80.01324022	9.19295672	-87.05694228	12.77825069	246561.5043	817558.1883	0.110459223	0.030546949	0	866.1868528	0.001397746	344.6303732	0	0	0	0.06
4935	52	39	-80.01324022	9.19295672	-85.20968557	11.98852203	246561.5043	173150.3878	0.110459223	0.030565701	0	647.598397	0.000374233	92.2714938	0	0	0	0.06
4936	52	40	-80.01324022	9.19295672	-86.40445494	13.16885249	246561.5043	202207.8803	0.110459223	0.023184379	0	825.6284085	0.000398718	98.30860241	0	0	0	0.06
4937	52	41	-80.01324022	9.19295672	-85.92960991	11.8667795	246561.5043	182718.5967	0.110459223	0.032000574	0	711.9871173	0.000381887	94.1585908	0	0	0	0.06
4938	52	42	-80.01324022	9.19295672	-85.52308978	13.73866157	246561.5043	397779.8083	0.110459223	0.004599209	0	784.9472298	0.000742454	183.0606425	0	0	0	0.06
4939	52	43	-80.01324022	9.19295672	-86.58498728	12.60755979	246561.5043	187250.8158	0.110459223	0	0	811.9344575	0.000370528	91.3579103	0	0	0	0.06
4940	52	44	-80.01324022	9.19295672	-86.47528336	13.48490702	246561.5043	143433.5157	0.110459223	0.003448414	0	851.0224909	0.000287206	70.81402105	0	0	0	0.06
4941	52	45	-80.01324022	9.19295672	-86.27618676	12.21192544	246561.5043	1226420.447	0.110459223	0.156952843	0	762.3255374	0.002202411	543.0298651	0	0	0	0.06
4942	52	46	-80.01324022	9.19295672	-86.096116	11.99578128	246561.5043	317482.1632	0.110459223	0.023951279	0	734.4090745	0.000622242	153.421005	0	0	0	0.06
4943	52	47	-80.01324022	9.19295672	-85.5144954	12.93446893	246561.5043	530565.5875	0.110459223	0.011265039	0	730.5109586	0.000987921	243.583325	0	0	0	0.06
4944	52	48	-80.01324022	9.19295672	-86.21745522	13.74098606	246561.5043	298173.7028	0.110459223	0.006985151	0	844.3848951	0.000559616	137.9797553	0	0	0	0.06
4945	52	49	-80.01324022	9.19295672	-84.74962368	11.32137101	246561.5043	109516.709	0.110459223	0	0	569.8547091	0.000253983	62.62253766	0	0	0	0.06
4946	52	50	-80.01324022	9.19295672	-85.68082843	11.38274111	246561.5043	158544.5028	0.110459223	0.012389532	0	666.3115213	0.000340146	83.86682173	0	0	0	0.06
4952	52	57	-80.01324022	9.19295672	-88.37006198	17.55635077	246561.5043	63556.55491	0.110459223	0.298402007	0	1296.644692	0.000135006	33.28717398	0	0	0	0.06
4953	52	58	-80.01324022	9.19295672	-88.90165147	17.00244228	246561.5043	125725.8438	0.110459223	0	0	1296.1186	0.000223748	55.1677037	0	0	0	0.06
4954	52	59	-80.01324022	9.19295672	-88.31793553	18.2233025	246561.5043	31370.18127	0.110459223	0.013707453	0	1346.144561	6.32E-05	15.57498579	0	0	0	0.06
4955	52	60	-80.01324022	9.19295672	-88.81045533	17.7673042	246561.5043	34312.5498	0.110459223	0	0	1346.421492	6.82E-05	16.80477524	0	0	0	0.06
4956	52	61	-80.01324022	9.19295672	-88.46377869	16.83779514	246561.5043	24294.43272	0.110459223	0.010045145	0	1249.057381	5.12E-05	12.62315733	0	0	0	0.06
4957	52	62	-80.01324022	9.19295672	-88.87052757	16.30769148	246561.5043	24107.80208	0.110459223	0	0	1244.202585	5.07E-05	12.5024502	0	0	0	0.06
5019	53	27	-78.31687453	9.1675003	-83.93892096	17.41863474	448.8701172	0	0	0	0	1100.836286	0	0	0	0	0	3.83
5026	53	34	-78.31687453	9.1675003	-84.22136978	13.99178638	448.8701172	373301.9517	0	0.003602332	0	837.5911049	0.000661601	0.296972828	0	0	0	3.83
5027	53	35	-78.31687453	9.1675003	-84.19324588	12.24943412	448.8701172	321773.9718	0	0.00216333	0	727.8986205	0.000603353	0.270827051	0	0	0	3.83
5028	53	36	-78.31687453	9.1675003	-85.54239344	12.38694965	448.8701172	159365.8367	0	0.0067583	0	866.7837492	0.000303034	0.136022953	0	0	0	3.83
5029	53	37	-78.31687453	9.1675003	-86.24959113	11.74024027	448.8701172	167921.2253	0	0.000792389	0	913.5519391	0.000311959	0.140029277	0	0	0	3.83
5030	53	38	-78.31687453	9.1675003	-87.05694228	12.77825069	448.8701172	817558.1883	0	0.030546949	0	1035.219703	0.001274769	0.572205729	0	0	0	3.83
5031	53	39	-78.31687453	9.1675003	-85.20968557	11.98852203	448.8701172	173150.3878	0	0.030565701	0	816.2510601	0.000335789	0.150725684	0	0	0	3.83
5032	53	40	-78.31687453	9.1675003	-86.40445494	13.16885249	448.8701172	202207.8803	0	0.023184379	0	988.1842066	0.000363476	0.163153491	0	0	0	3.83
5033	53	41	-78.31687453	9.1675003	-85.92960991	11.8667795	448.8701172	182718.5967	0	0.032000574	0	884.8946416	0.000344134	0.154471651	0	0	0	3.83
5034	53	42	-78.31687453	9.1675003	-85.52308978	13.73866157	448.8701172	397779.8083	0	0.004599209	0	935.5265441	0.000677708	0.304202682	0	0	0	3.83
5035	53	43	-78.31687453	9.1675003	-86.58498728	12.60755979	448.8701172	187250.8158	0	0	0	980.6269208	0.000336842	0.151198209	0	0	0	3.83
5036	53	44	-78.31687453	9.1675003	-86.47528336	13.48490702	448.8701172	143433.5157	0	0.003448414	0	1010.840026	0.000262433	0.117798335	0	0	0	3.83
5037	53	45	-78.31687453	9.1675003	-86.27618676	12.21192544	448.8701172	1226420.447	0	0.156952843	0	933.374719	0.001993817	0.894964695	0	0	0	3.83
5038	53	46	-78.31687453	9.1675003	-86.096116	11.99578128	448.8701172	317482.1632	0	0.023951279	0	906.7424242	0.000561867	0.252205388	0	0	0	3.83
5039	53	47	-78.31687453	9.1675003	-85.5144954	12.93446893	448.8701172	530565.5875	0	0.011265039	0	890.296155	0.000895621	0.402017638	0	0	0	3.83
5040	53	48	-78.31687453	9.1675003	-86.21745522	13.74098606	448.8701172	298173.7028	0	0.006985151	0	1000.015718	0.000511806	0.229734408	0	0	0	3.83
5041	53	49	-78.31687453	9.1675003	-84.74962368	11.32137101	448.8701172	109516.709	0	0	0	743.671183	0.000225477	0.101209851	0	0	0	3.83
5042	53	50	-78.31687453	9.1675003	-85.68082843	11.38274111	448.8701172	158544.5028	0	0.012389532	0	842.6830939	0.000304887	0.136854688	0	0	0	3.83
5048	53	57	-78.31687453	9.1675003	-88.37006198	17.55635077	448.8701172	63556.55491	0	0.298402007	0	1432.309919	0.000126136	0.056618575	0	0	0	3.83
5049	53	58	-78.31687453	9.1675003	-88.90165147	17.00244228	448.8701172	125725.8438	0	0	0	1439.395063	0.000208706	0.093681987	0	0	0	3.83
5050	53	59	-78.31687453	9.1675003	-88.31793553	18.2233025	448.8701172	31370.18127	0	0.013707453	0	1476.324269	5.91E-05	0.026550196	0	0	0	3.83
5051	53	60	-78.31687453	9.1675003	-88.81045533	17.7673042	448.8701172	34312.5498	0	0	0	1483.335581	6.37E-05	0.028606816	0	0	0	3.83
5052	53	61	-78.31687453	9.1675003	-88.46377869	16.83779514	448.8701172	24294.43272	0	0.010045145	0	1390.989089	4.77E-05	0.021417538	0	0	0	3.83
5053	53	62	-78.31687453	9.1675003	-88.87052757	16.30769148	448.8701172	24107.80208	0	0	0	1392.659729	4.72E-05	0.021179639	0	0	0	3.83
5115	54	27	-80.70066859	7.854791	-83.93892096	17.41863474	112871.9443	0	0.225547413	0	0	1120.158182	0	0	0	0	0	0
5122	54	34	-80.70066859	7.854791	-84.22136978	13.99178638	112871.9443	373301.9517	0.225547413	0.003602332	0	783.3373763	0.000678288	76.55968973	0	0	0	0
5123	54	35	-80.70066859	7.854791	-84.19324588	12.24943412	112871.9443	321773.9718	0.225547413	0.00216333	0	620.6079529	0.000636357	71.82690797	0	0	0	0
5124	54	36	-80.70066859	7.854791	-85.54239344	12.38694965	112871.9443	159365.8367	0.225547413	0.0067583	0	731.4385809	0.000320623	36.1893005	0	0	0	0
5125	54	37	-80.70066859	7.854791	-86.24959113	11.74024027	112871.9443	167921.2253	0.225547413	0.000792389	0	745.983646	0.000333407	37.63229643	0	0	0	0
5126	54	38	-80.70066859	7.854791	-87.05694228	12.77825069	112871.9443	817558.1883	0.225547413	0.030546949	0	885.0647348	0.001343367	151.6284703	0	0	0	0
5127	54	39	-80.70066859	7.854791	-85.20968557	11.98852203	112871.9443	173150.3878	0.225547413	0.030565701	0	674.7847024	0.000357524	40.35439484	0	0	0	0
5128	54	40	-80.70066859	7.854791	-86.40445494	13.16885249	112871.9443	202207.8803	0.225547413	0.023184379	0	859.1384563	0.000381072	43.01231894	0	0	0	0
5129	54	41	-80.70066859	7.854791	-85.92960991	11.8667795	112871.9443	182718.5967	0.225547413	0.032000574	0	726.1606043	0.000367238	41.45083006	0	0	0	0
5130	54	42	-80.70066859	7.854791	-85.52308978	13.73866157	112871.9443	397779.8083	0.225547413	0.004599209	0	840.0147015	0.000703527	79.4085049	0	0	0	0
5131	54	43	-80.70066859	7.854791	-86.58498728	12.60755979	112871.9443	187250.8158	0.225547413	0	0	833.0811914	0.00035566	40.14401377	0	0	0	0
5132	54	44	-80.70066859	7.854791	-86.47528336	13.48490702	112871.9443	143433.5157	0.225547413	0.003448414	0	888.9177169	0.000274177	30.94691357	0	0	0	0
5133	54	45	-80.70066859	7.854791	-86.27618676	12.21192544	112871.9443	1226420.447	0.225547413	0.156952843	0	779.4641992	0.002116291	238.8698551	0	0	0	0
5134	54	46	-80.70066859	7.854791	-86.096116	11.99578128	112871.9443	317482.1632	0.225547413	0.023951279	0	749.2703026	0.000598314	67.53287147	0	0	0	0
5135	54	47	-80.70066859	7.854791	-85.5144954	12.93446893	112871.9443	530565.5875	0.225547413	0.011265039	0	772.2429351	0.000939645	106.0595697	0	0	0	0
5136	54	48	-80.70066859	7.854791	-86.21745522	13.74098606	112871.9443	298173.7028	0.225547413	0.006985151	0	889.703102	0.000532804	60.1386497	0	0	0	0
5137	54	49	-80.70066859	7.854791	-84.74962368	11.32137101	112871.9443	109516.709	0.225547413	0	0	588.0382739	0.000243366	27.46924446	0	0	0	0
5138	54	50	-80.70066859	7.854791	-85.68082843	11.38274111	112871.9443	158544.5028	0.225547413	0.012389532	0	672.4111935	0.000328162	37.0402753	0	0	0	0
5144	54	57	-80.70066859	7.854791	-88.37006198	17.55635077	112871.9443	63556.55491	0.225547413	0.298402007	0	1361.948585	0.000128661	14.5222383	0	0	0	0
5145	54	58	-80.70066859	7.854791	-88.90165147	17.00244228	112871.9443	125725.8438	0.225547413	0	0	1351.56634	0.000213708	24.12159854	0	0	0	0
5146	54	59	-80.70066859	7.854791	-88.31793553	18.2233025	112871.9443	31370.18127	0.225547413	0.013707453	0	1417.411114	6.02E-05	6.789816939	0	0	0	0
5147	54	60	-80.70066859	7.854791	-88.81045533	17.7673042	112871.9443	34312.5498	0.225547413	0	0	1409.581714	6.50E-05	7.338845956	0	0	0	0
5148	54	61	-80.70066859	7.854791	-88.46377869	16.83779514	112871.9443	24294.43272	0.225547413	0.010045145	0	1306.925912	4.88E-05	5.513619766	0	0	0	0
5149	54	62	-80.70066859	7.854791	-88.87052757	16.30769148	112871.9443	24107.80208	0.225547413	0	0	1292.991767	4.85E-05	5.472330926	0	0	0	0
5211	55	27	-80.39358121	7.57944176	-83.93892096	17.41863474	90134.67256	0	0.044559475	0	0	1159.938515	0	0	0	0	0	0
5218	55	34	-80.39358121	7.57944176	-84.22136978	13.99178638	90134.67256	373301.9517	0.044559475	0.003602332	0	826.6776553	0.000692859	62.45064286	0	0	0	0
5219	55	35	-80.39358121	7.57944176	-84.19324588	12.24943412	90134.67256	321773.9718	0.044559475	0.00216333	0	665.5912664	0.000646823	58.30121627	0	0	0	0
5220	55	36	-80.39358121	7.57944176	-85.54239344	12.38694965	90134.67256	159365.8367	0.044559475	0.0067583	0	777.0625086	0.000326843	29.45987931	0	0	0	0
5221	55	37	-80.39358121	7.57944176	-86.24959113	11.74024027	90134.67256	167921.2253	0.044559475	0.000792389	0	791.3717945	0.000340026	30.64810387	0	0	0	0
5222	55	38	-80.39358121	7.57944176	-87.05694228	12.77825069	90134.67256	817558.1883	0.044559475	0.030546949	0	930.6355952	0.001373759	123.8233607	0	0	0	0
5223	55	39	-80.39358121	7.57944176	-85.20968557	11.98852203	90134.67256	173150.3878	0.044559475	0.030565701	0	720.421506	0.000363909	32.80082034	0	0	0	0
5224	55	40	-80.39358121	7.57944176	-86.40445494	13.16885249	90134.67256	202207.8803	0.044559475	0.023184379	0	904.7625044	0.00038951	35.10834213	0	0	0	0
5225	55	41	-80.39358121	7.57944176	-85.92960991	11.8667795	90134.67256	182718.5967	0.044559475	0.032000574	0	771.7129312	0.000374324	33.73957169	0	0	0	0
5226	55	42	-80.39358121	7.57944176	-85.52308978	13.73866157	90134.67256	397779.8083	0.044559475	0.004599209	0	885.0707474	0.000718994	64.80628988	0	0	0	0
5227	55	43	-80.39358121	7.57944176	-86.58498728	12.60755979	90134.67256	187250.8158	0.044559475	0	0	878.6938465	0.000363361	32.75142554	0	0	0	0
5228	55	44	-80.39358121	7.57944176	-86.47528336	13.48490702	90134.67256	143433.5157	0.044559475	0.003448414	0	934.4979891	0.000280398	25.27354073	0	0	0	0
5229	55	45	-80.39358121	7.57944176	-86.27618676	12.21192544	90134.67256	1226420.447	0.044559475	0.156952843	0	825.0419191	0.002159783	194.6713152	0	0	0	0
5230	55	46	-80.39358121	7.57944176	-86.096116	11.99578128	90134.67256	317482.1632	0.044559475	0.023951279	0	794.8239155	0.0006102	55.00015135	0	0	0	0
5231	55	47	-80.39358121	7.57944176	-85.5144954	12.93446893	90134.67256	530565.5875	0.044559475	0.011265039	0	817.7045481	0.000958846	86.42524805	0	0	0	0
5232	55	48	-80.39358121	7.57944176	-86.21745522	13.74098606	90134.67256	298173.7028	0.044559475	0.006985151	0	935.132153	0.000544926	49.11675583	0	0	0	0
5233	55	49	-80.39358121	7.57944176	-84.74962368	11.32137101	90134.67256	109516.709	0.044559475	0	0	633.67989	0.000247007	22.26391261	0	0	0	0
5234	55	50	-80.39358121	7.57944176	-85.68082843	11.38274111	90134.67256	158544.5028	0.044559475	0.012389532	0	717.820895	0.000334032	30.1078967	0	0	0	0
5240	55	57	-80.39358121	7.57944176	-88.37006198	17.55635077	90134.67256	63556.55491	0.044559475	0.298402007	0	1406.780318	0.000132293	11.92414667	0	0	0	0
5241	55	58	-80.39358121	7.57944176	-88.90165147	17.00244228	90134.67256	125725.8438	0.044559475	0	0	1396.835781	0.000219702	19.80275157	0	0	0	0
5242	55	59	-80.39358121	7.57944176	-88.31793553	18.2233025	90134.67256	31370.18127	0.044559475	0.013707453	0	1461.909521	6.19E-05	5.577611312	0	0	0	0
5243	55	60	-80.39358121	7.57944176	-88.81045533	17.7673042	90134.67256	34312.5498	0.044559475	0	0	1454.539214	6.69E-05	6.027725025	0	0	0	0
5244	55	61	-80.39358121	7.57944176	-88.46377869	16.83779514	90134.67256	24294.43272	0.044559475	0.010045145	0	1352.090536	5.02E-05	4.525007696	0	0	0	0
5245	55	62	-80.39358121	7.57944176	-88.87052757	16.30769148	90134.67256	24107.80208	0.044559475	0	0	1338.450563	4.98E-05	4.490324193	0	0	0	0
5307	56	27	-79.123872	9.00496815	-83.93892096	17.41863474	1760865.422	0	0.366754514	0	0	1070.992595	0	0	0	0	0	0.521666667
5314	56	34	-79.123872	9.00496815	-84.22136978	13.99178638	1760865.422	373301.9517	0.366754514	0.003602332	0	784.9294798	0.000674994	1188.573531	0	0	0	0.521666667
5315	56	35	-79.123872	9.00496815	-84.19324588	12.24943412	1760865.422	321773.9718	0.366754514	0.00216333	0	661.2421781	0.000621463	1094.313328	0	0	0	0.521666667
5316	56	36	-79.123872	9.00496815	-85.54239344	12.38694965	1760865.422	159365.8367	0.366754514	0.0067583	0	795.8853518	0.000311108	547.8184503	0	0	0	0.521666667
5317	56	37	-79.123872	9.00496815	-86.24959113	11.74024027	1760865.422	167921.2253	0.366754514	0.000792389	0	836.7828369	0.00032051	564.3756255	0	0	0	0.521666667
5318	56	38	-79.123872	9.00496815	-87.05694228	12.77825069	1760865.422	817558.1883	0.366754514	0.030546949	0	962.5832894	0.001303693	2295.627337	0	0	0	0.521666667
5319	56	39	-79.123872	9.00496815	-85.20968557	11.98852203	1760865.422	173150.3878	0.366754514	0.030565701	0	743.6327749	0.000345565	608.4925986	0	0	0	0.521666667
5320	56	40	-79.123872	9.00496815	-86.40445494	13.16885249	1760865.422	202207.8803	0.366754514	0.023184379	0	919.6007672	0.00037163	654.3898595	0	0	0	0.521666667
5321	56	41	-79.123872	9.00496815	-85.92960991	11.8667795	1760865.422	182718.5967	0.366754514	0.032000574	0	809.5590258	0.000353698	622.8139775	0	0	0	0.521666667
5322	56	42	-79.123872	9.00496815	-85.52308978	13.73866157	1760865.422	397779.8083	0.366754514	0.004599209	0	873.9520175	0.000692094	1218.684756	0	0	0	0.521666667
5323	56	43	-79.123872	9.00496815	-86.58498728	12.60755979	1760865.422	187250.8158	0.366754514	0	0	908.1663359	0.000344909	607.3379342	0	0	0	0.521666667
5324	56	44	-79.123872	9.00496815	-86.47528336	13.48490702	1760865.422	143433.5157	0.366754514	0.003448414	0	943.9547396	0.000268035	471.9732331	0	0	0	0.521666667
5325	56	45	-79.123872	9.00496815	-86.27618676	12.21192544	1760865.422	1226420.447	0.366754514	0.156952843	0	859.3266952	0.002045257	3601.422397	0	0	0	0.521666667
5326	56	46	-79.123872	9.00496815	-86.096116	11.99578128	1760865.422	317482.1632	0.366754514	0.023951279	0	831.8131295	0.000576998	1016.016525	0	0	0	0.521666667
5327	56	47	-79.123872	9.00496815	-85.5144954	12.93446893	1760865.422	530565.5875	0.366754514	0.011265039	0	823.2516882	0.0009175	1615.593914	0	0	0	0.521666667
5328	56	48	-79.123872	9.00496815	-86.21745522	13.74098606	1760865.422	298173.7028	0.366754514	0.006985151	0	935.6161869	0.000522428	919.9247011	0	0	0	0.521666667
5329	56	49	-79.123872	9.00496815	-84.74962368	11.32137101	1760865.422	109516.709	0.366754514	0	0	667.5807273	0.000233093	410.4459682	0	0	0	0.521666667
5330	56	50	-79.123872	9.00496815	-85.68082843	11.38274111	1760865.422	158544.5028	0.366754514	0.012389532	0	764.9011722	0.000314116	553.1159331	0	0	0	0.521666667
5336	56	57	-79.123872	9.00496815	-88.37006198	17.55635077	1760865.422	63556.55491	0.366754514	0.298402007	0	1379.93104	0.000127602	224.6900039	0	0	0	0.521666667
5337	56	58	-79.123872	9.00496815	-88.90165147	17.00244228	1760865.422	125725.8438	0.366754514	0	0	1382.707363	0.000211322	372.1090109	0	0	0	0.521666667
5338	56	59	-79.123872	9.00496815	-88.31793553	18.2233025	1760865.422	31370.18127	0.366754514	0.013707453	0	1427.050322	5.98E-05	105.2572654	0	0	0	0.521666667
5339	56	60	-79.123872	9.00496815	-88.81045533	17.7673042	1760865.422	34312.5498	0.366754514	0	0	1430.308196	6.45E-05	113.4961124	0	0	0	0.521666667
5340	56	61	-79.123872	9.00496815	-88.46377869	16.83779514	1760865.422	24294.43272	0.366754514	0.010045145	0	1335.022742	4.83E-05	85.09454656	0	0	0	0.521666667
5341	56	62	-79.123872	9.00496815	-88.87052757	16.30769148	1760865.422	24107.80208	0.366754514	0	0	1332.930391	4.78E-05	84.22078503	0	0	0	0.521666667
5403	57	27	-88.37006198	17.55635077	-83.93892096	17.41863474	63556.55491	0	0.298402007	0	0	470.3195202	0	0	0	0	0	0.02
5410	57	34	-88.37006198	17.55635077	-84.22136978	13.99178638	63556.55491	373301.9517	0.298402007	0.003602332	0	595.2316541	0.000721996	45.88755408	0	0	0	0.02
5411	57	35	-88.37006198	17.55635077	-84.19324588	12.24943412	63556.55491	321773.9718	0.298402007	0.00216333	0	741.4770195	0.000589636	37.47520621	0	0	0	0.02
5412	57	36	-88.37006198	17.55635077	-85.54239344	12.38694965	63556.55491	159365.8367	0.298402007	0.0067583	0	650.255771	0.000325253	20.67197552	0	0	0	0.02
5413	57	37	-88.37006198	17.55635077	-86.24959113	11.74024027	63556.55491	167921.2253	0.298402007	0.000792389	0	685.9300456	0.000334745	21.27523033	0	0	0	0.02
5414	57	38	-88.37006198	17.55635077	-87.05694228	12.77825069	63556.55491	817558.1883	0.298402007	0.030546949	0	549.8152362	0.001521007	96.66999373	0	0	0	0.02
5415	57	39	-88.37006198	17.55635077	-85.20968557	11.98852203	63556.55491	173150.3878	0.298402007	0.030565701	0	706.3552387	0.000344974	21.9253689	0	0	0	0.02
5416	57	40	-88.37006198	17.55635077	-86.40445494	13.16885249	63556.55491	202207.8803	0.298402007	0.023184379	0	531.5686777	0.000431995	27.45609508	0	0	0	0.02
5417	57	41	-88.37006198	17.55635077	-85.92960991	11.8667795	63556.55491	182718.5967	0.298402007	0.032000574	0	685.0794925	0.000365819	23.25022042	0	0	0	0.02
5418	57	42	-88.37006198	17.55635077	-85.52308978	13.73866157	63556.55491	397779.8083	0.298402007	0.004599209	0	522.7259214	0.000796139	50.59988105	0	0	0	0.02
5419	57	43	-88.37006198	17.55635077	-86.58498728	12.60755979	63556.55491	187250.8158	0.298402007	0	0	582.8408982	0.000388285	24.67803584	0	0	0	0.02
5420	57	44	-88.37006198	17.55635077	-86.47528336	13.48490702	63556.55491	143433.5157	0.298402007	0.003448414	0	496.2741137	0.000320762	20.38654581	0	0	0	0.02
5421	57	45	-88.37006198	17.55635077	-86.27618676	12.21192544	63556.55491	1226420.447	0.298402007	0.156952843	0	635.5908492	0.002204467	140.1083506	0	0	0	0.02
5422	57	46	-88.37006198	17.55635077	-86.096116	11.99578128	63556.55491	317482.1632	0.298402007	0.023951279	0	665.0346331	0.000607255	38.59506143	0	0	0	0.02
5423	57	47	-88.37006198	17.55635077	-85.5144954	12.93446893	63556.55491	530565.5875	0.298402007	0.011265039	0	598.4252749	0.000994199	63.18786792	0	0	0	0.02
5424	57	48	-88.37006198	17.55635077	-86.21745522	13.74098606	63556.55491	298173.7028	0.298402007	0.006985151	0	482.9269294	0.000628733	39.96008404	0	0	0	0.02
5425	57	49	-88.37006198	17.55635077	-84.74962368	11.32137101	63556.55491	109516.709	0.298402007	0	0	795.5036822	0.000217073	13.79642934	0	0	0	0.02
5426	57	50	-88.37006198	17.55635077	-85.68082843	11.38274111	63556.55491	158544.5028	0.298402007	0.012389532	0	745.1827969	0.000311156	19.77600742	0	0	0	0.02
5427	57	51	-88.37006198	17.55635077	-80.42637016	8.55807638	63556.55491	239927.1624	0.298402007	0.0515828	0	1319.34443	0.000385911	24.52715537	0	0	0	0.02
5428	57	52	-88.37006198	17.55635077	-80.01324022	9.19295672	63556.55491	246561.5043	0.298402007	0.110459223	0	1296.644692	0.000406666	25.84626672	0	0	0	0.02
5429	57	53	-88.37006198	17.55635077	-78.31687453	9.1675003	63556.55491	448.8701172	0.298402007	0	0	1432.309919	1.24E-06	0.07899286	0	0	0	0.02
5430	57	54	-88.37006198	17.55635077	-80.70066859	7.854791	63556.55491	112871.9443	0.298402007	0.225547413	0	1361.948585	0.000206105	13.0992996	0	0	0	0.02
5431	57	55	-88.37006198	17.55635077	-80.39358121	7.57944176	63556.55491	90134.67256	0.298402007	0.044559475	0	1406.780318	0.000155381	9.875482289	0	0	0	0.02
5432	57	56	-88.37006198	17.55635077	-79.123872	9.00496815	63556.55491	1760865.422	0.298402007	0.366754514	0	1379.93104	0.002612625	166.0494141	0	0	0	0.02
5460	57	85	-88.37006198	17.55635077	-82.58360169	9.21422093	63556.55491	122255.3229	0.298402007	0.019749342	0	1118.987835	0.00021765	13.83311373	0	0	0	0.02
5461	57	86	-88.37006198	17.55635077	-82.40205736	8.49021121	63556.55491	423847.3262	0.298402007	0.106863805	0	1197.529775	0.000679972	43.21667418	0	0	0	0.02
5462	57	87	-88.37006198	17.55635077	-77.9166125	8.16737777	63556.55491	48697.30539	0.298402007	0	0	1540.109929	8.50E-05	5.405078983	0	0	0	0.02
5463	57	88	-88.37006198	17.55635077	-77.76959024	8.23142432	63556.55491	35610.49025	0.298402007	0	0	1546.967803	6.40E-05	4.064493158	0	0	0	0.02
5464	57	89	-88.37006198	17.55635077	-81.77181855	8.65724226	63556.55491	160588.8301	0.298402007	0	0	1220.417605	0.00026935	17.1189283	0	0	0	0.02
5465	57	90	-88.37006198	17.55635077	-81.13122559	8.08854047	63556.55491	233079.3595	0.298402007	0.025190327	0	1312.870462	0.000372729	23.68937619	0	0	0	0.02
5499	58	27	-88.90165147	17.00244228	-83.93892096	17.41863474	125725.8438	0	0	0	0	529.2827265	0	0	0	0	0	0
5506	58	34	-88.90165147	17.00244228	-84.22136978	13.99178638	125725.8438	373301.9517	0	0.003602332	0	603.0754194	0.000773238	97.21597489	0	0	0	0
5507	58	35	-88.90165147	17.00244228	-84.19324588	12.24943412	125725.8438	321773.9718	0	0.00216333	0	732.1664049	0.000636483	80.02234786	0	0	0	0
5508	58	36	-88.90165147	17.00244228	-85.54239344	12.38694965	125725.8438	159365.8367	0	0.0067583	0	627.7556334	0.000353533	44.44823877	0	0	0	0
5509	58	37	-88.90165147	17.00244228	-86.24959113	11.74024027	125725.8438	167921.2253	0	0.000792389	0	651.2703031	0.00036571	45.97917752	0	0	0	0
5510	58	38	-88.90165147	17.00244228	-87.05694228	12.77825069	125725.8438	817558.1883	0	0.030546949	0	509.9489475	0.001673676	210.4243791	0	0	0	0
5511	58	39	-88.90165147	17.00244228	-85.20968557	11.98852203	125725.8438	173150.3878	0	0.030565701	0	684.7960379	0.000374484	47.08234693	0	0	0	0
5512	58	40	-88.90165147	17.00244228	-86.40445494	13.16885249	125725.8438	202207.8803	0	0.023184379	0	503.6880725	0.000472249	59.37384171	0	0	0	0
5513	58	41	-88.90165147	17.00244228	-85.92960991	11.8667795	125725.8438	182718.5967	0	0.032000574	0	654.7482718	0.000398855	50.14641831	0	0	0	0
5514	58	42	-88.90165147	17.00244228	-85.52308978	13.73866157	125725.8438	397779.8083	0	0.004599209	0	512.8635697	0.000861084	108.2605182	0	0	0	0
5515	58	43	-88.90165147	17.00244228	-86.58498728	12.60755979	125725.8438	187250.8158	0	0	0	548.6114748	0.000425331	53.47513942	0	0	0	0
5516	58	44	-88.90165147	17.00244228	-86.47528336	13.48490702	125725.8438	143433.5157	0	0.003448414	0	469.9383398	0.000350721	44.09473857	0	0	0	0
5517	58	45	-88.90165147	17.00244228	-86.27618676	12.21192544	125725.8438	1226420.447	0	0.156952843	0	603.0796271	0.002408871	302.8573525	0	0	0	0
5518	58	46	-88.90165147	17.00244228	-86.096116	11.99578128	125725.8438	317482.1632	0	0.023951279	0	633.4880207	0.000662767	83.32698958	0	0	0	0
5519	58	47	-88.90165147	17.00244228	-85.5144954	12.93446893	125725.8438	530565.5875	0	0.011265039	0	580.6203124	0.001078984	135.6561209	0	0	0	0
5520	58	48	-88.90165147	17.00244228	-86.21745522	13.74098606	125725.8438	298173.7028	0	0.006985151	0	463.0733295	0.000684818	86.09926497	0	0	0	0
5521	58	49	-88.90165147	17.00244228	-84.74962368	11.32137101	125725.8438	109516.709	0	0	0	774.3277547	0.000235352	29.58988038	0	0	0	0
5522	58	50	-88.90165147	17.00244228	-85.68082843	11.38274111	125725.8438	158544.5028	0	0.012389532	0	714.9841268	0.000338849	42.6020381	0	0	0	0
5523	58	51	-88.90165147	17.00244228	-80.42637016	8.55807638	125725.8438	239927.1624	0	0.0515828	0	1313.571332	0.00041552	52.2415657	0	0	0	0
5524	58	52	-88.90165147	17.00244228	-80.01324022	9.19295672	125725.8438	246561.5043	0	0.110459223	0	1296.1186	0.000437333	54.98410095	0	0	0	0
5525	58	53	-88.90165147	17.00244228	-78.31687453	9.1675003	125725.8438	448.8701172	0	0	0	1439.395063	1.33E-06	0.16777078	0	0	0	0
5526	58	54	-88.90165147	17.00244228	-80.70066859	7.854791	125725.8438	112871.9443	0	0.225547413	0	1351.56634	0.00022214	27.92877753	0	0	0	0
5527	58	55	-88.90165147	17.00244228	-80.39358121	7.57944176	125725.8438	90134.67256	0	0.044559475	0	1396.835781	0.000167442	21.0517338	0	0	0	0
5528	58	56	-88.90165147	17.00244228	-79.123872	9.00496815	125725.8438	1760865.422	0	0.366754514	0	1382.707363	0.00280757	352.9840714	0	0	0	0
5556	58	85	-88.90165147	17.00244228	-82.58360169	9.21422093	125725.8438	122255.3229	0	0.019749342	0	1103.615869	0.000235029	29.54924814	0	0	0	0
5557	58	86	-88.90165147	17.00244228	-82.40205736	8.49021121	125725.8438	423847.3262	0	0.106863805	0	1180.041913	0.000734463	92.34103574	0	0	0	0
5558	58	87	-88.90165147	17.00244228	-77.9166125	8.16737777	125725.8438	48697.30539	0	0	0	1544.090835	9.14E-05	11.48798143	0	0	0	0
5559	58	88	-88.90165147	17.00244228	-77.76959024	8.23142432	125725.8438	35610.49025	0	0	0	1551.826838	6.87E-05	8.637225476	0	0	0	0
5560	58	89	-88.90165147	17.00244228	-81.77181855	8.65724226	125725.8438	160588.8301	0	0	0	1207.552937	0.000290568	36.53191199	0	0	0	0
5561	58	90	-88.90165147	17.00244228	-81.13122559	8.08854047	125725.8438	233079.3595	0	0.025190327	0	1301.161178	0.00040189	50.52791612	0	0	0	0
5595	59	27	-88.31793553	18.2233025	-83.93892096	17.41863474	31370.18127	0	0.013707453	0	0	472.234412	0	0	0	0	0	0
5602	59	34	-88.31793553	18.2233025	-84.22136978	13.99178638	31370.18127	373301.9517	0.013707453	0.003602332	0	642.6773686	0.000745799	23.39586149	0	0	0	0
5603	59	35	-88.31793553	18.2233025	-84.19324588	12.24943412	31370.18127	321773.9718	0.013707453	0.00216333	0	798.2542669	0.000609619	19.12385268	0	0	0	0
5604	59	36	-88.31793553	18.2233025	-85.54239344	12.38694965	31370.18127	159365.8367	0.013707453	0.0067583	0	714.1232229	0.000334231	10.48488432	0	0	0	0
5605	59	37	-88.31793553	18.2233025	-86.24959113	11.74024027	31370.18127	167921.2253	0.013707453	0.000792389	0	754.5132521	0.000343815	10.78554194	0	0	0	0
5606	59	38	-88.31793553	18.2233025	-87.05694228	12.77825069	31370.18127	817558.1883	0.013707453	0.030546949	0	620.5166991	0.001549977	48.62304688	0	0	0	0
5607	59	39	-88.31793553	18.2233025	-85.20968557	11.98852203	31370.18127	173150.3878	0.013707453	0.030565701	0	769.5267789	0.00035537	11.14801928	0	0	0	0
5608	59	40	-88.31793553	18.2233025	-86.40445494	13.16885249	31370.18127	202207.8803	0.013707453	0.023184379	0	598.3329397	0.000440581	13.8211023	0	0	0	0
5609	59	41	-88.31793553	18.2233025	-85.92960991	11.8667795	31370.18127	182718.5967	0.013707453	0.032000574	0	752.0612781	0.000375964	11.79404786	0	0	0	0
5610	59	42	-88.31793553	18.2233025	-85.52308978	13.73866157	31370.18127	397779.8083	0.013707453	0.004599209	0	581.4314845	0.000814925	25.56433966	0	0	0	0
5611	59	43	-88.31793553	18.2233025	-86.58498728	12.60755979	31370.18127	187250.8158	0.013707453	0	0	651.6449415	0.00039682	12.44830487	0	0	0	0
5612	59	44	-88.31793553	18.2233025	-86.47528336	13.48490702	31370.18127	143433.5157	0.013707453	0.003448414	0	562.6788153	0.00032641	10.23954048	0	0	0	0
5613	59	45	-88.31793553	18.2233025	-86.27618676	12.21192544	31370.18127	1226420.447	0.013707453	0.156952843	0	703.5781729	0.002259813	70.89075403	0	0	0	0
5614	59	46	-88.31793553	18.2233025	-86.096116	11.99578128	31370.18127	317482.1632	0.013707453	0.023951279	0	732.5544252	0.000623442	19.55748086	0	0	0	0
5615	59	47	-88.31793553	18.2233025	-85.5144954	12.93446893	31370.18127	530565.5875	0.013707453	0.011265039	0	660.4415156	0.001020103	32.00080193	0	0	0	0
5616	59	48	-88.31793553	18.2233025	-86.21745522	13.74098606	31370.18127	298173.7028	0.013707453	0.006985151	0	546.7773943	0.000640078	20.07937139	0	0	0	0
5617	59	49	-88.31793553	18.2233025	-84.74962368	11.32137101	31370.18127	109516.709	0.013707453	0	0	858.1311885	0.000224293	7.036100719	0	0	0	0
5618	59	50	-88.31793553	18.2233025	-85.68082843	11.38274111	31370.18127	158544.5028	0.013707453	0.012389532	0	811.9080469	0.000320523	10.05486164	0	0	0	0
5619	59	51	-88.31793553	18.2233025	-80.42637016	8.55807638	31370.18127	239927.1624	0.013707453	0.0515828	0	1372.12217	0.000403238	12.64965229	0	0	0	0
5620	59	52	-88.31793553	18.2233025	-80.01324022	9.19295672	31370.18127	246561.5043	0.013707453	0.110459223	0	1346.144561	0.000425154	13.33715954	0	0	0	0
5621	59	53	-88.31793553	18.2233025	-78.31687453	9.1675003	31370.18127	448.8701172	0.013707453	0	0	1476.324269	1.30E-06	0.040851821	0	0	0	0
5622	59	54	-88.31793553	18.2233025	-80.70066859	7.854791	31370.18127	112871.9443	0.013707453	0.225547413	0	1417.411114	0.000215313	6.754409282	0	0	0	0
5623	59	55	-88.31793553	18.2233025	-80.39358121	7.57944176	31370.18127	90134.67256	0.013707453	0.044559475	0	1461.909521	0.000162397	5.094411744	0	0	0	0
5624	59	56	-88.31793553	18.2233025	-79.123872	9.00496815	31370.18127	1760865.422	0.013707453	0.366754514	0	1427.050322	0.002734661	85.78680036	0	0	0	0
5652	59	85	-88.31793553	18.2233025	-82.58360169	9.21422093	31370.18127	122255.3229	0.013707453	0.019749342	0	1177.738074	0.000226592	7.108223392	0	0	0	0
5653	59	86	-88.31793553	18.2233025	-82.40205736	8.49021121	31370.18127	423847.3262	0.013707453	0.106863805	0	1257.241782	0.000708451	22.22423384	0	0	0	0
5654	59	87	-88.31793553	18.2233025	-77.9166125	8.16737777	31370.18127	48697.30539	0.013707453	0	0	1586.096023	8.91E-05	2.796006101	0	0	0	0
5655	59	88	-88.31793553	18.2233025	-77.76959024	8.23142432	31370.18127	35610.49025	0.013707453	0	0	1592.331853	6.70E-05	2.102865828	0	0	0	0
5656	59	89	-88.31793553	18.2233025	-81.77181855	8.65724226	31370.18127	160588.8301	0.013707453	0	0	1277.570183	0.000280879	8.811240029	0	0	0	0
5657	59	90	-88.31793553	18.2233025	-81.13122559	8.08854047	31370.18127	233079.3595	0.013707453	0.025190327	0	1369.188777	0.000389133	12.20717425	0	0	0	0
5691	60	27	-88.81045533	17.7673042	-83.93892096	17.41863474	34312.5498	0	0	0	0	517.9382468	0	0	0	0	0	0
5698	60	34	-88.81045533	17.7673042	-84.22136978	13.99178638	34312.5498	373301.9517	0	0.003602332	0	645.9562731	0.000747551	25.65038559	0	0	0	0
5699	60	35	-88.81045533	17.7673042	-84.19324588	12.24943412	34312.5498	321773.9718	0	0.00216333	0	788.9737649	0.000614202	21.0748342	0	0	0	0
5700	60	36	-88.81045533	17.7673042	-85.54239344	12.38694965	34312.5498	159365.8367	0	0.0067583	0	693.6875604	0.000338538	11.61610258	0	0	0	0
5701	60	37	-88.81045533	17.7673042	-86.24959113	11.74024027	34312.5498	167921.2253	0	0.000792389	0	724.6912944	0.000349453	11.99062871	0	0	0	0
5702	60	38	-88.81045533	17.7673042	-87.05694228	12.77825069	34312.5498	817558.1883	0	0.030546949	0	585.919674	0.001583644	54.33887396	0	0	0	0
5703	60	39	-88.81045533	17.7673042	-85.20968557	11.98852203	34312.5498	173150.3878	0	0.030565701	0	750.1997417	0.000359553	12.3371727	0	0	0	0
5704	60	40	-88.81045533	17.7673042	-86.40445494	13.16885249	34312.5498	202207.8803	0	0.023184379	0	572.780177	0.000448261	15.38099194	0	0	0	0
5705	60	41	-88.81045533	17.7673042	-85.92960991	11.8667795	34312.5498	182718.5967	0	0.032000574	0	725.6550245	0.000381592	13.09340838	0	0	0	0
5706	60	42	-88.81045533	17.7673042	-85.52308978	13.73866157	34312.5498	397779.8083	0	0.004599209	0	569.7011521	0.00082324	28.2474766	0	0	0	0
5707	60	43	-88.81045533	17.7673042	-86.58498728	12.60755979	34312.5498	187250.8158	0	0	0	621.5939355	0.000404179	13.86841174	0	0	0	0
5708	60	44	-88.81045533	17.7673042	-86.47528336	13.48490702	34312.5498	143433.5157	0	0.003448414	0	537.9646978	0.00033223	11.39964339	0	0	0	0
5709	60	45	-88.81045533	17.7673042	-86.27618676	12.21192544	34312.5498	1226420.447	0	0.156952843	0	675.1842906	0.002297481	78.83242378	0	0	0	0
5710	60	46	-88.81045533	17.7673042	-86.096116	11.99578128	34312.5498	317482.1632	0	0.023951279	0	705.0820229	0.000633257	21.72865773	0	0	0	0
5711	60	47	-88.81045533	17.7673042	-85.5144954	12.93446893	34312.5498	530565.5875	0	0.011265039	0	643.295729	0.001032384	35.42373095	0	0	0	0
5712	60	48	-88.81045533	17.7673042	-86.21745522	13.74098606	34312.5498	298173.7028	0	0.006985151	0	526.8415848	0.00064994	22.30109179	0	0	0	0
5713	60	49	-88.81045533	17.7673042	-84.74962368	11.32137101	34312.5498	109516.709	0	0	0	839.595999	0.000226682	7.778051035	0	0	0	0
5714	60	50	-88.81045533	17.7673042	-85.68082843	11.38274111	34312.5498	158544.5028	0	0.012389532	0	785.9017123	0.000325004	11.151714	0	0	0	0
5715	60	51	-88.81045533	17.7673042	-80.42637016	8.55807638	34312.5498	239927.1624	0	0.0515828	0	1368.057943	0.000405184	13.90290831	0	0	0	0
5716	60	52	-88.81045533	17.7673042	-80.01324022	9.19295672	34312.5498	246561.5043	0	0.110459223	0	1346.421492	0.000426791	14.64428571	0	0	0	0
5717	60	53	-88.81045533	17.7673042	-78.31687453	9.1675003	34312.5498	448.8701172	0	0	0	1483.335581	1.31E-06	0.044793295	0	0	0	0
5718	60	54	-88.81045533	17.7673042	-80.70066859	7.854791	34312.5498	112871.9443	0	0.225547413	0	1409.581714	0.000216523	7.429453647	0	0	0	0
5719	60	55	-88.81045533	17.7673042	-80.39358121	7.57944176	34312.5498	90134.67256	0	0.044559475	0	1454.539214	0.000163285	5.602721392	0	0	0	0
5720	60	56	-88.81045533	17.7673042	-79.123872	9.00496815	34312.5498	1760865.422	0	0.366754514	0	1430.308196	0.002743445	94.13457604	0	0	0	0
5748	60	85	-88.81045533	17.7673042	-82.58360169	9.21422093	34312.5498	122255.3229	0	0.019749342	0	1165.155209	0.000228229	7.831104791	0	0	0	0
5749	60	86	-88.81045533	17.7673042	-82.40205736	8.49021121	34312.5498	423847.3262	0	0.106863805	0	1243.110419	0.000713692	24.48857978	0	0	0	0
5750	60	87	-88.81045533	17.7673042	-77.9166125	8.16737777	34312.5498	48697.30539	0	0	0	1590.713018	8.94E-05	3.067492046	0	0	0	0
5751	60	88	-88.81045533	17.7673042	-77.76959024	8.23142432	34312.5498	35610.49025	0	0	0	1597.704076	6.72E-05	2.306723149	0	0	0	0
5752	60	89	-88.81045533	17.7673042	-81.77181855	8.65724226	34312.5498	160588.8301	0	0	0	1267.3411	0.000282674	9.699275168	0	0	0	0
5753	60	90	-88.81045533	17.7673042	-81.13122559	8.08854047	34312.5498	233079.3595	0	0.025190327	0	1360.142382	0.00039145	13.43166133	0	0	0	0
5787	61	27	-88.46377869	16.83779514	-83.93892096	17.41863474	24294.43272	0	0.010045145	0	0	485.267845	0	0	0	0	0	0.29
5794	61	34	-88.46377869	16.83779514	-84.22136978	13.99178638	24294.43272	373301.9517	0.010045145	0.003602332	0	554.1418275	0.000779137	18.92870157	0	0	0	0.29
5795	61	35	-88.46377869	16.83779514	-84.19324588	12.24943412	24294.43272	321773.9718	0.010045145	0.00216333	0	686.8076307	0.000637289	15.48258419	0	0	0	0.29
5796	61	36	-88.46377869	16.83779514	-85.54239344	12.38694965	24294.43272	159365.8367	0.010045145	0.0067583	0	586.4105241	0.000354434	8.610784867	0	0	0	0.29
5797	61	37	-88.46377869	16.83779514	-86.24959113	11.74024027	24294.43272	167921.2253	0.010045145	0.000792389	0	615.1264838	0.000365405	8.877295809	0	0	0	0.29
5798	61	38	-88.46377869	16.83779514	-87.05694228	12.77825069	24294.43272	817558.1883	0.010045145	0.030546949	0	476.1845278	0.001678137	40.76937538	0	0	0	0.29
5799	61	39	-88.46377869	16.83779514	-85.20968557	11.98852203	24294.43272	173150.3878	0.010045145	0.030565701	0	643.2038107	0.00037481	9.105797777	0	0	0	0.29
5800	61	40	-88.46377869	16.83779514	-86.40445494	13.16885249	24294.43272	202207.8803	0.010045145	0.023184379	0	464.1760201	0.000475425	11.55017517	0	0	0	0.29
5801	61	41	-88.46377869	16.83779514	-85.92960991	11.8667795	24294.43272	182718.5967	0.010045145	0.032000574	0	616.6173655	0.000398877	9.690498644	0	0	0	0.29
5802	61	42	-88.46377869	16.83779514	-85.52308978	13.73866157	24294.43272	397779.8083	0.010045145	0.004599209	0	467.263448	0.000869916	21.13411304	0	0	0	0.29
5803	61	43	-88.46377869	16.83779514	-86.58498728	12.60755979	24294.43272	187250.8158	0.010045145	0	0	512.063171	0.000426522	10.36210858	0	0	0	0.29
5804	61	44	-88.46377869	16.83779514	-86.47528336	13.48490702	24294.43272	143433.5157	0.010045145	0.003448414	0	429.6877339	0.000353931	8.598545476	0	0	0	0.29
5805	61	45	-88.46377869	16.83779514	-86.27618676	12.21192544	24294.43272	1226420.447	0.010045145	0.156952843	0	565.8375547	0.002411767	58.59251608	0	0	0	0.29
5806	61	46	-88.46377869	16.83779514	-86.096116	11.99578128	24294.43272	317482.1632	0.010045145	0.023951279	0	595.8620045	0.000663054	16.10851826	0	0	0	0.29
5807	61	47	-88.46377869	16.83779514	-85.5144954	12.93446893	24294.43272	530565.5875	0.010045145	0.011265039	0	537.5377586	0.001084712	26.35245945	0	0	0	0.29
5808	61	48	-88.46377869	16.83779514	-86.21745522	13.74098606	24294.43272	298173.7028	0.010045145	0.006985151	0	420.3689901	0.000692613	16.82663709	0	0	0	0.29
5809	61	49	-88.46377869	16.83779514	-84.74962368	11.32137101	24294.43272	109516.709	0.010045145	0	0	732.7214441	0.000235021	5.709711501	0	0	0	0.29
5810	61	50	-88.46377869	16.83779514	-85.68082843	11.38274111	24294.43272	158544.5028	0.010045145	0.012389532	0	676.887661	0.000338323	8.219362949	0	0	0	0.29
5811	61	51	-88.46377869	16.83779514	-80.42637016	8.55807638	24294.43272	239927.1624	0.010045145	0.0515828	0	1267.707318	0.000412439	10.01996702	0	0	0	0.29
5812	61	52	-88.46377869	16.83779514	-80.01324022	9.19295672	24294.43272	246561.5043	0.010045145	0.110459223	0	1249.057381	0.000434283	10.55065966	0	0	0	0.29
5813	61	53	-88.46377869	16.83779514	-78.31687453	9.1675003	24294.43272	448.8701172	0.010045145	0	0	1390.989089	1.32E-06	0.032165415	0	0	0	0.29
5814	61	54	-88.46377869	16.83779514	-80.70066859	7.854791	24294.43272	112871.9443	0.010045145	0.225547413	0	1306.925912	0.000220361	5.353552328	0	0	0	0.29
5815	61	55	-88.46377869	16.83779514	-80.39358121	7.57944176	24294.43272	90134.67256	0.010045145	0.044559475	0	1352.090536	0.000166048	4.034047897	0	0	0	0.29
5816	61	56	-88.46377869	16.83779514	-79.123872	9.00496815	24294.43272	1760865.422	0.010045145	0.366754514	0	1335.022742	0.002786373	67.6933563	0	0	0	0.29
5844	61	85	-88.46377869	16.83779514	-82.58360169	9.21422093	24294.43272	122255.3229	0.010045145	0.019749342	0	1060.337983	0.000233606	5.675325908	0	0	0	0.29
5845	61	86	-88.46377869	16.83779514	-82.40205736	8.49021121	24294.43272	423847.3262	0.010045145	0.106863805	0	1137.490589	0.000729283	17.71750958	0	0	0	0.29
5846	61	87	-88.46377869	16.83779514	-77.9166125	8.16737777	24294.43272	48697.30539	0.010045145	0	0	1496.226937	9.06E-05	2.200668535	0	0	0	0.29
5847	61	88	-88.46377869	16.83779514	-77.76959024	8.23142432	24294.43272	35610.49025	0.010045145	0	0	1503.810595	6.81E-05	1.654540586	0	0	0	0.29
5848	61	89	-88.46377869	16.83779514	-81.77181855	8.65724226	24294.43272	160588.8301	0.010045145	0	0	1163.564695	0.000288552	7.010213118	0	0	0	0.29
5849	61	90	-88.46377869	16.83779514	-81.13122559	8.08854047	24294.43272	233079.3595	0.010045145	0.025190327	0	1256.877219	0.000398798	9.688577039	0	0	0	0.29
5883	62	27	-88.87052757	16.30769148	-83.93892096	17.41863474	24107.80208	0	0	0	0	539.2616618	0	0	0	0	0	0.46
5890	62	34	-88.87052757	16.30769148	-84.22136978	13.99178638	24107.80208	373301.9517	0	0.003602332	0	561.6400223	0.000777599	18.74619653	0	0	0	0.46
5891	62	35	-88.87052757	16.30769148	-84.19324588	12.24943412	24107.80208	321773.9718	0	0.00216333	0	676.6061283	0.000641592	15.46737818	0	0	0	0.46
5892	62	36	-88.87052757	16.30769148	-85.54239344	12.38694965	24107.80208	159365.8367	0	0.0067583	0	564.5599501	0.000359353	8.663204443	0	0	0	0.46
5893	62	37	-88.87052757	16.30769148	-86.24959113	11.74024027	24107.80208	167921.2253	0	0.000792389	0	581.3998243	0.000372572	8.981890334	0	0	0	0.46
5894	62	38	-88.87052757	16.30769148	-87.05694228	12.77825069	24107.80208	817558.1883	0	0.030546949	0	438.4273066	0.00172486	41.58258012	0	0	0	0.46
5895	62	39	-88.87052757	16.30769148	-85.20968557	11.98852203	24107.80208	173150.3878	0	0.030565701	0	621.763294	0.000379537	9.149806462	0	0	0	0.46
5896	62	40	-88.87052757	16.30769148	-86.40445494	13.16885249	24107.80208	202207.8803	0	0.023184379	0	438.4411374	0.000484847	11.68858713	0	0	0	0.46
5897	62	41	-88.87052757	16.30769148	-85.92960991	11.8667795	24107.80208	182718.5967	0	0.032000574	0	587.0110204	0.000405807	9.783109914	0	0	0	0.46
5898	62	42	-88.87052757	16.30769148	-85.52308978	13.73866157	24107.80208	397779.8083	0	0.004599209	0	459.2722772	0.000876403	21.12814825	0	0	0	0.46
5899	62	43	-88.87052757	16.30769148	-86.58498728	12.60755979	24107.80208	187250.8158	0	0	0	479.5257785	0.000436124	10.51399827	0	0	0	0.46
5900	62	44	-88.87052757	16.30769148	-86.47528336	13.48490702	24107.80208	143433.5157	0	0.003448414	0	406.0110249	0.000360905	8.700626862	0	0	0	0.46
5901	62	45	-88.87052757	16.30769148	-86.27618676	12.21192544	24107.80208	1226420.447	0	0.156952843	0	534.5145183	0.002459495	59.29302379	0	0	0	0.46
5902	62	46	-88.87052757	16.30769148	-86.096116	11.99578128	24107.80208	317482.1632	0	0.023951279	0	565.240458	0.000675308	16.28018357	0	0	0	0.46
5903	62	47	-88.87052757	16.30769148	-85.5144954	12.93446893	24107.80208	530565.5875	0	0.011265039	0	520.7489535	0.001097662	26.46220661	0	0	0	0.46
5904	62	48	-88.87052757	16.30769148	-86.21745522	13.74098606	24107.80208	298173.7028	0	0.006985151	0	403.375189	0.000702933	16.94616252	0	0	0	0.46
5905	62	49	-88.87052757	16.30769148	-84.74962368	11.32137101	24107.80208	109516.709	0	0	0	711.0194954	0.000237706	5.730564736	0	0	0	0.46
5906	62	50	-88.87052757	16.30769148	-85.68082843	11.38274111	24107.80208	158544.5028	0	0.012389532	0	647.0233434	0.00034377	8.287539502	0	0	0	0.46
5907	62	51	-88.87052757	16.30769148	-80.42637016	8.55807638	24107.80208	239927.1624	0	0.0515828	0	1258.040955	0.000414294	9.987722347	0	0	0	0.46
5908	62	52	-88.87052757	16.30769148	-80.01324022	9.19295672	24107.80208	246561.5043	0	0.110459223	0	1244.202585	0.000435734	10.50459498	0	0	0	0.46
5909	62	53	-88.87052757	16.30769148	-78.31687453	9.1675003	24107.80208	448.8701172	0	0	0	1392.659729	1.33E-06	0.031975013	0	0	0	0.46
5910	62	54	-88.87052757	16.30769148	-80.70066859	7.854791	24107.80208	112871.9443	0	0.225547413	0	1292.991767	0.000221561	5.341339119	0	0	0	0.46
5911	62	55	-88.87052757	16.30769148	-80.39358121	7.57944176	24107.80208	90134.67256	0	0.044559475	0	1338.450563	0.000166922	4.024129849	0	0	0	0.46
5912	62	56	-88.87052757	16.30769148	-79.123872	9.00496815	24107.80208	1760865.422	0	0.366754514	0	1332.930391	0.002793692	67.34977735	0	0	0	0.46
5940	62	85	-88.87052757	16.30769148	-82.58360169	9.21422093	24107.80208	122255.3229	0	0.019749342	0	1042.547349	0.000235324	5.673151396	0	0	0	0.46
5941	62	86	-88.87052757	16.30769148	-82.40205736	8.49021121	24107.80208	423847.3262	0	0.106863805	0	1117.545864	0.00073482	17.71489521	0	0	0	0.46
5942	62	87	-88.87052757	16.30769148	-77.9166125	8.16737777	24107.80208	48697.30539	0	0	0	1494.850135	9.08E-05	2.189064266	0	0	0	0.46
5943	62	88	-88.87052757	16.30769148	-77.76959024	8.23142432	24107.80208	35610.49025	0	0	0	1503.211247	6.83E-05	1.645552812	0	0	0	0.46
5944	62	89	-88.87052757	16.30769148	-81.77181855	8.65724226	24107.80208	160588.8301	0	0	0	1147.746075	0.000290387	7.000588318	0	0	0	0.46
5945	62	90	-88.87052757	16.30769148	-81.13122559	8.08854047	24107.80208	233079.3595	0	0.025190327	0	1241.861979	0.000401128	9.670324593	0	0	0	0.46
5979	63	27	-90.49520785	14.6258754	-83.93892096	17.41863474	3048369.083	0	0.365180869	0	0	766.5470963	0	0	0	0	0	0.015555556
6075	64	27	-90.08363067	14.90564909	-83.93892096	17.41863474	154163.4883	0	0.003435747	0	0	713.3885214	0	0	0	0	0	0
6171	65	27	-90.74736242	14.55058721	-83.93892096	17.41863474	321906.9199	0	0.029089592	0	0	794.7065576	0	0	0	0	0	0.01
6267	66	27	-90.92247677	14.69494518	-83.93892096	17.41863474	603370.5531	0	0.027793468	0	0	805.4709547	0	0	0	0	0	0.030625
6363	67	27	-91.00978056	14.16242638	-83.93892096	17.41863474	695366.8672	0	0.027485186	0	0	838.839976	0	0	0	0	0	9.3975
6459	68	27	-90.35697261	14.1560939	-83.93892096	17.41863474	335011.8289	0	0.000782466	0	0	776.7610199	0	0	0	0	0	0.034285714
6555	69	27	-91.26344449	14.71640628	-83.93892096	17.41863474	428908.5122	0	0.013716017	0	0	838.4461612	0	0	0	0	0	0.4265
6651	70	27	-91.37730096	15.0145949	-83.93892096	17.41863474	464581.024	0	0	0	0	838.1084108	0	0	0	0	0	0
6747	71	27	-91.7138241	14.78729817	-83.93892096	17.41863474	770698.3658	0	0.045366925	0	0	880.7534656	0	0	0	0	0	0.038695652
6843	72	27	-91.43092591	14.37944492	-83.93892096	17.41863474	547896.1637	0	0.024131479	0	0	869.6576621	0	0	0	0	0	0.622631579
6939	73	27	-91.80583222	14.4436442	-83.93892096	17.41863474	299879.5272	0	0.013647101	0	0	903.9721653	0	0	0	0	0	0.171428571
7035	74	27	-91.93148507	15.01877812	-83.93892096	17.41863474	889868.3885	0	0.00645031	0	0	894.2394103	0	0	0	0	0	0.08
7131	75	27	-91.56021692	15.65117721	-83.93892096	17.41863474	1181507.388	0	0.002731493	0	0	835.9874965	0	0	0	0	0	0.0696875
7227	76	27	-90.95022708	15.45078794	-83.93892096	17.41863474	932714.8498	0	0.004495806	0	0	779.2655698	0	0	0	0	0	0.186666667
7323	77	27	-90.38483016	15.11601326	-83.93892096	17.41863474	264104.729	0	0.001978215	0	0	734.2780488	0	0	0	0	0	0.14125
7419	78	27	-90.10131214	15.6392317	-83.93892096	17.41863474	1092594.784	0	0.001966865	0	0	686.1983997	0	0	0	0	0	3.302941176
7515	79	27	-90.0179129	16.97590548	-83.93892096	17.41863474	630139.0839	0	0.01149799	0	0	647.7609593	0	0	0	0	0	0.093333333
7611	80	27	-89.00646949	15.55287175	-83.93892096	17.41863474	393764.8326	0	0.018932172	0	0	578.9032338	0	0	0	0	0	0.223333333
7707	81	27	-89.50830881	15.03699276	-83.93892096	17.41863474	216812.082	0	0.008983418	0	0	651.0395543	0	0	0	0	0	0.123
7803	82	27	-89.42501156	14.68586852	-83.93892096	17.41863474	358045.9218	0	0.017018581	0	0	660.4236221	0	0	0	0	0	0.014545455
7899	83	27	-89.94767901	14.6201833	-83.93892096	17.41863474	311905.2886	0	0.016139767	0	0	713.7253472	0	0	0	0	0	0
7995	84	27	-89.89763804	14.20802104	-83.93892096	17.41863474	421992.6207	0	0.007394574	0	0	730.7562285	0	0	0	0	0	0.015882353
8091	85	27	-82.58360169	9.21422093	-83.93892096	17.41863474	122255.3229	0	0.019749342	0	0	924.2388584	0	0	0	0	0	0.02
8098	85	34	-82.58360169	9.21422093	-84.22136978	13.99178638	122255.3229	373301.9517	0.019749342	0.003602332	0	560.5322723	0.000787113	96.22881021	0	0	0	0.02
8099	85	35	-82.58360169	9.21422093	-84.19324588	12.24943412	122255.3229	321773.9718	0.019749342	0.00216333	0	380.6634522	0.000774171	94.64651907	0	0	0	0.02
8100	85	36	-82.58360169	9.21422093	-85.54239344	12.38694965	122255.3229	159365.8367	0.019749342	0.0067583	0	478.5417768	0.000382422	46.75310643	0	0	0	0.02
8101	85	37	-82.58360169	9.21422093	-86.24959113	11.74024027	122255.3229	167921.2253	0.019749342	0.000792389	0	489.5647579	0.000397295	48.57140493	0	0	0	0.02
8102	85	38	-82.58360169	9.21422093	-87.05694228	12.77825069	122255.3229	817558.1883	0.019749342	0.030546949	0	628.9721486	0.001562198	190.9869766	0	0	0	0.02
8103	85	39	-82.58360169	9.21422093	-85.20968557	11.98852203	122255.3229	173150.3878	0.019749342	0.030565701	0	421.4606296	0.000432543	52.88066341	0	0	0	0.02
8104	85	40	-82.58360169	9.21422093	-86.40445494	13.16885249	122255.3229	202207.8803	0.019749342	0.023184379	0	605.9705569	0.00044417	54.30220447	0	0	0	0.02
8105	85	41	-82.58360169	9.21422093	-85.92960991	11.8667795	122255.3229	182718.5967	0.019749342	0.032000574	0	469.9880778	0.000439473	53.72795057	0	0	0	0.02
8106	85	42	-82.58360169	9.21422093	-85.52308978	13.73866157	122255.3229	397779.8083	0.019749342	0.004599209	0	596.5316689	0.000818309	100.042597	0	0	0	0.02
8107	85	43	-82.58360169	9.21422093	-86.58498728	12.60755979	122255.3229	187250.8158	0.019749342	0	0	577.3808149	0.000416784	50.95405898	0	0	0	0.02
8108	85	44	-82.58360169	9.21422093	-86.47528336	13.48490702	122255.3229	143433.5157	0.019749342	0.003448414	0	636.9066223	0.00031804	38.8821182	0	0	0	0.02
8109	85	45	-82.58360169	9.21422093	-86.27618676	12.21192544	122255.3229	1226420.447	0.019749342	0.156952843	0	523.4348739	0.002504108	306.140526	0	0	0	0.02
8110	85	46	-82.58360169	9.21422093	-86.096116	11.99578128	122255.3229	317482.1632	0.019749342	0.023951279	0	493.1007841	0.000712352	87.0888129	0	0	0	0.02
8111	85	47	-82.58360169	9.21422093	-85.5144954	12.93446893	122255.3229	530565.5875	0.019749342	0.011265039	0	523.0018444	0.001108952	135.5753115	0	0	0	0.02
8112	85	48	-82.58360169	9.21422093	-86.21745522	13.74098606	122255.3229	298173.7028	0.019749342	0.006985151	0	640.5521269	0.00061713	75.44736989	0	0	0	0.02
8113	85	49	-82.58360169	9.21422093	-84.74962368	11.32137101	122255.3229	109516.709	0.019749342	0	0	333.3466729	0.000303311	37.08141061	0	0	0	0.02
8114	85	50	-82.58360169	9.21422093	-85.68082843	11.38274111	122255.3229	158544.5028	0.019749342	0.012389532	0	415.983521	0.000398185	48.68020104	0	0	0	0.02
8121	85	57	-82.58360169	9.21422093	-88.37006198	17.55635077	122255.3229	63556.55491	0.019749342	0.298402007	0	1118.987835	0.000143113	17.49626538	0	0	0	0.02
8122	85	58	-82.58360169	9.21422093	-88.90165147	17.00244228	122255.3229	125725.8438	0.019749342	0	0	1103.615869	0.000238162	29.11659058	0	0	0	0.02
8123	85	59	-82.58360169	9.21422093	-88.31793553	18.2233025	122255.3229	31370.18127	0.019749342	0.013707453	0	1177.738074	6.67E-05	8.152141073	0	0	0	0.02
8124	85	60	-82.58360169	9.21422093	-88.81045533	17.7673042	122255.3229	34312.5498	0.019749342	0	0	1165.155209	7.22E-05	8.825388981	0	0	0	0.02
8125	85	61	-82.58360169	9.21422093	-88.46377869	16.83779514	122255.3229	24294.43272	0.019749342	0.010045145	0	1060.337983	5.45E-05	6.668459117	0	0	0	0.02
8126	85	62	-82.58360169	9.21422093	-88.87052757	16.30769148	122255.3229	24107.80208	0.019749342	0	0	1042.547349	5.42E-05	6.63111409	0	0	0	0.02
8187	86	27	-82.40205736	8.49021121	-83.93892096	17.41863474	423847.3262	0	0.106863805	0	0	1006.918954	0	0	0	0	0	0.001538462
8194	86	34	-82.40205736	8.49021121	-84.22136978	13.99178638	423847.3262	373301.9517	0.106863805	0.003602332	0	643.2757134	0.00074929	317.5845487	0	0	0	0.001538462
8195	86	35	-82.40205736	8.49021121	-84.19324588	12.24943412	423847.3262	321773.9718	0.106863805	0.00216333	0	461.755674	0.000724554	307.1003924	0	0	0	0.001538462
8196	86	36	-82.40205736	8.49021121	-85.54239344	12.38694965	423847.3262	159365.8367	0.106863805	0.0067583	0	552.9907918	0.000363275	153.9730803	0	0	0	0.001538462
8197	86	37	-82.40205736	8.49021121	-86.24959113	11.74024027	423847.3262	167921.2253	0.106863805	0.000792389	0	555.0761533	0.000379608	160.8959934	0	0	0	0.001538462
8198	86	38	-82.40205736	8.49021121	-87.05694228	12.77825069	423847.3262	817558.1883	0.106863805	0.030546949	0	697.3290421	0.001502944	637.018872	0	0	0	0.001538462
8199	86	39	-82.40205736	8.49021121	-85.20968557	11.98852203	423847.3262	173150.3878	0.106863805	0.030565701	0	495.7901196	0.000408647	173.2040931	0	0	0	0.001538462
8200	86	40	-82.40205736	8.49021121	-86.40445494	13.16885249	423847.3262	202207.8803	0.106863805	0.023184379	0	679.6064824	0.000425818	180.4819101	0	0	0	0.001538462
8201	86	41	-82.40205736	8.49021121	-85.92960991	11.8667795	423847.3262	182718.5967	0.106863805	0.032000574	0	538.6420359	0.000418527	177.3916796	0	0	0	0.001538462
8202	86	42	-82.40205736	8.49021121	-85.52308978	13.73866157	423847.3262	397779.8083	0.106863805	0.004599209	0	675.8103323	0.000782074	331.4798459	0	0	0	0.001538462
8203	86	43	-82.40205736	8.49021121	-86.58498728	12.60755979	423847.3262	187250.8158	0.106863805	0	0	647.1683629	0.000399634	169.3838305	0	0	0	0.001538462
8204	86	44	-82.40205736	8.49021121	-86.47528336	13.48490702	423847.3262	143433.5157	0.106863805	0.003448414	0	711.5348942	0.000305262	129.3846434	0	0	0	0.001538462
8205	86	45	-82.40205736	8.49021121	-86.27618676	12.21192544	423847.3262	1226420.447	0.106863805	0.156952843	0	592.4268711	0.002393933	1014.662204	0	0	0	0.001538462
8206	86	46	-82.40205736	8.49021121	-86.096116	11.99578128	423847.3262	317482.1632	0.106863805	0.023951279	0	561.6533637	0.000679685	288.0825482	0	0	0	0.001538462
8207	86	47	-82.40205736	8.49021121	-85.5144954	12.93446893	423847.3262	530565.5875	0.106863805	0.011265039	0	599.990631	0.001055779	447.4890908	0	0	0	0.001538462
8208	86	48	-82.40205736	8.49021121	-86.21745522	13.74098606	423847.3262	298173.7028	0.106863805	0.006985151	0	717.1785327	0.000591937	250.8909723	0	0	0	0.001538462
8209	86	49	-82.40205736	8.49021121	-84.74962368	11.32137101	423847.3262	109516.709	0.106863805	0	0	406.5809055	0.000283396	120.1164799	0	0	0	0.001538462
8210	86	50	-82.40205736	8.49021121	-85.68082843	11.38274111	423847.3262	158544.5028	0.106863805	0.012389532	0	482.1947877	0.000377889	160.167147	0	0	0	0.001538462
8217	86	57	-82.40205736	8.49021121	-88.37006198	17.55635077	423847.3262	63556.55491	0.106863805	0.298402007	0	1197.529775	0.000139183	58.99253502	0	0	0	0.001538462
8218	86	58	-82.40205736	8.49021121	-88.90165147	17.00244228	423847.3262	125725.8438	0.106863805	0	0	1180.041913	0.000231686	98.19946764	0	0	0	0.001538462
8219	86	59	-82.40205736	8.49021121	-88.31793553	18.2233025	423847.3262	31370.18127	0.106863805	0.013707453	0	1257.241782	6.49E-05	27.50791817	0	0	0	0.001538462
8220	86	60	-82.40205736	8.49021121	-88.81045533	17.7673042	423847.3262	34312.5498	0.106863805	0	0	1243.110419	7.03E-05	29.78480263	0	0	0	0.001538462
8221	86	61	-82.40205736	8.49021121	-88.46377869	16.83779514	423847.3262	24294.43272	0.106863805	0.010045145	0	1137.490589	5.30E-05	22.46765106	0	0	0	0.001538462
8222	86	62	-82.40205736	8.49021121	-88.87052757	16.30769148	423847.3262	24107.80208	0.106863805	0	0	1117.545864	5.27E-05	22.34709223	0	0	0	0.001538462
8283	87	27	-77.9166125	8.16737777	-83.93892096	17.41863474	48697.30539	0	0	0	0	1218.359824	0	0	0	0	0	0.67
8290	87	34	-77.9166125	8.16737777	-84.22136978	13.99178638	48697.30539	373301.9517	0	0.003602332	0	944.8838128	0.000667587	32.50966731	0	0	0	0.67
8291	87	35	-77.9166125	8.16737777	-84.19324588	12.24943412	48697.30539	321773.9718	0	0.00216333	0	823.397414	0.0006083	29.62255004	0	0	0	0.67
8292	87	36	-77.9166125	8.16737777	-85.54239344	12.38694965	48697.30539	159365.8367	0	0.0067583	0	957.2941174	0.00030777	14.98757198	0	0	0	0.67
8293	87	37	-77.9166125	8.16737777	-86.24959113	11.74024027	48697.30539	167921.2253	0	0.000792389	0	995.4707288	0.000318143	15.4927182	0	0	0	0.67
8294	87	38	-77.9166125	8.16737777	-87.05694228	12.77825069	48697.30539	817558.1883	0	0.030546949	0	1123.2847	0.001301725	63.39051474	0	0	0	0.67
8295	87	39	-77.9166125	8.16737777	-85.20968557	11.98852203	48697.30539	173150.3878	0	0.030565701	0	904.5530778	0.000340682	16.59029356	0	0	0	0.67
8296	87	40	-77.9166125	8.16737777	-86.40445494	13.16885249	48697.30539	202207.8803	0	0.023184379	0	1081.449518	0.000370191	18.02731574	0	0	0	0.67
8297	87	41	-77.9166125	8.16737777	-85.92960991	11.8667795	48697.30539	182718.5967	0	0.032000574	0	969.1653822	0.000350409	17.06396287	0	0	0	0.67
8298	87	42	-77.9166125	8.16737777	-85.52308978	13.73866157	48697.30539	397779.8083	0	0.004599209	0	1036.000345	0.000687731	33.49066636	0	0	0	0.67
8299	87	43	-77.9166125	8.16737777	-86.58498728	12.60755979	48697.30539	187250.8158	0	0	0	1068.980022	0.000343477	16.72642612	0	0	0	0.67
8300	87	44	-77.9166125	8.16737777	-86.47528336	13.48490702	48697.30539	143433.5157	0	0.003448414	0	1106.026413	0.000267298	13.01667269	0	0	0	0.67
8301	87	45	-77.9166125	8.16737777	-86.27618676	12.21192544	48697.30539	1226420.447	0	0.156952843	0	1019.52232	0.002031839	98.94509255	0	0	0	0.67
8302	87	46	-77.9166125	8.16737777	-86.096116	11.99578128	48697.30539	317482.1632	0	0.023951279	0	991.6061833	0.000572374	27.8730827	0	0	0	0.67
8303	87	47	-77.9166125	8.16737777	-85.5144954	12.93446893	48697.30539	530565.5875	0	0.011265039	0	985.3365462	0.000909031	44.26735885	0	0	0	0.67
8304	87	48	-77.9166125	8.16737777	-86.21745522	13.74098606	48697.30539	298173.7028	0	0.006985151	0	1097.812863	0.000520764	25.35981141	0	0	0	0.67
8305	87	49	-77.9166125	8.16737777	-84.74962368	11.32137101	48697.30539	109516.709	0	0	0	827.0197346	0.000228516	11.12813325	0	0	0	0.67
8306	87	50	-77.9166125	8.16737777	-85.68082843	11.38274111	48697.30539	158544.5028	0	0.012389532	0	923.0081209	0.000310438	15.11750374	0	0	0	0.67
8313	87	57	-77.9166125	8.16737777	-88.37006198	17.55635077	48697.30539	63556.55491	0	0.298402007	0	1540.109929	0.000129162	6.28983661	0	0	0	0.67
8314	87	58	-77.9166125	8.16737777	-88.90165147	17.00244228	48697.30539	125725.8438	0	0	0	1544.090835	0.000213867	10.41477086	0	0	0	0.67
8315	87	59	-77.9166125	8.16737777	-88.31793553	18.2233025	48697.30539	31370.18127	0	0.013707453	0	1586.096023	6.06E-05	2.950262389	0	0	0	0.67
8316	87	60	-77.9166125	8.16737777	-88.81045533	17.7673042	48697.30539	34312.5498	0	0	0	1590.713018	6.53E-05	3.180578914	0	0	0	0.67
8317	87	61	-77.9166125	8.16737777	-88.46377869	16.83779514	48697.30539	24294.43272	0	0.010045145	0	1496.226937	4.89E-05	2.379037185	0	0	0	0.67
8318	87	62	-77.9166125	8.16737777	-88.87052757	16.30769148	48697.30539	24107.80208	0	0	0	1494.850135	4.83E-05	2.354141416	0	0	0	0.67
8379	88	27	-77.76959024	8.23142432	-83.93892096	17.41863474	35610.49025	0	0	0	0	1220.95248	0	0	0	0	0	0
8386	88	34	-77.76959024	8.23142432	-84.22136978	13.99178638	35610.49025	373301.9517	0	0.003602332	0	951.7615421	0.000664063	23.64762641	0	0	0	0
8387	88	35	-77.76959024	8.23142432	-84.19324588	12.24943412	35610.49025	321773.9718	0	0.00216333	0	832.9676912	0.000604292	21.51912829	0	0	0	0
8388	88	36	-77.76959024	8.23142432	-85.54239344	12.38694965	35610.49025	159365.8367	0	0.0067583	0	967.8532641	0.000305797	10.8895899	0	0	0	0
8389	88	37	-77.76959024	8.23142432	-86.24959113	11.74024027	35610.49025	167921.2253	0	0.000792389	0	1007.395035	0.000316013	11.25338217	0	0	0	0
8390	88	38	-77.76959024	8.23142432	-87.05694228	12.77825069	35610.49025	817558.1883	0	0.030546949	0	1134.328536	0.001293852	46.07468734	0	0	0	0
8391	88	39	-77.76959024	8.23142432	-85.20968557	11.98852203	35610.49025	173150.3878	0	0.030565701	0	915.4520931	0.000338394	12.0503662	0	0	0	0
8392	88	40	-77.76959024	8.23142432	-86.40445494	13.16885249	35610.49025	202207.8803	0	0.023184379	0	1091.575495	0.000368004	13.10481629	0	0	0	0
8393	88	41	-77.76959024	8.23142432	-85.92960991	11.8667795	35610.49025	182718.5967	0	0.032000574	0	980.7317	0.000348067	12.39484684	0	0	0	0
8394	88	42	-77.76959024	8.23142432	-85.52308978	13.73866157	35610.49025	397779.8083	0	0.004599209	0	1044.643401	0.000683881	24.35332806	0	0	0	0
8395	88	43	-77.76959024	8.23142432	-86.58498728	12.60755979	35610.49025	187250.8158	0	0	0	1079.954548	0.000341355	12.15581272	0	0	0	0
8396	88	44	-77.76959024	8.23142432	-86.47528336	13.48490702	35610.49025	143433.5157	0	0.003448414	0	1115.798795	0.000265761	9.463885358	0	0	0	0
8397	88	45	-77.76959024	8.23142432	-86.27618676	12.21192544	35610.49025	1226420.447	0	0.156952843	0	1030.827248	0.002018779	71.88972672	0	0	0	0
8398	88	46	-77.76959024	8.23142432	-86.096116	11.99578128	35610.49025	317482.1632	0	0.023951279	0	1003.094865	0.00056861	20.24846485	0	0	0	0
8399	88	47	-77.76959024	8.23142432	-85.5144954	12.93446893	35610.49025	530565.5875	0	0.011265039	0	995.0867159	0.000903515	32.17461475	0	0	0	0
8400	88	48	-77.76959024	8.23142432	-86.21745522	13.74098606	35610.49025	298173.7028	0	0.006985151	0	1107.058017	0.000517836	18.44039246	0	0	0	0
8401	88	49	-77.76959024	8.23142432	-84.74962368	11.32137101	35610.49025	109516.709	0	0	0	838.6321318	0.000226845	8.07805366	0	0	0	0
8402	88	50	-77.76959024	8.23142432	-85.68082843	11.38274111	35610.49025	158544.5028	0	0.012389532	0	935.1158667	0.000308253	10.97705359	0	0	0	0
8409	88	57	-77.76959024	8.23142432	-88.37006198	17.55635077	35610.49025	63556.55491	0	0.298402007	0	1546.967803	0.000128591	4.579186866	0	0	0	0
8410	88	58	-77.76959024	8.23142432	-88.90165147	17.00244228	35610.49025	125725.8438	0	0	0	1551.826838	0.000212886	7.580972154	0	0	0	0
8411	88	59	-77.76959024	8.23142432	-88.31793553	18.2233025	35610.49025	31370.18127	0	0.013707453	0	1592.331853	6.03E-05	2.148219932	0	0	0	0
8412	88	60	-77.76959024	8.23142432	-88.81045533	17.7673042	35610.49025	34312.5498	0	0	0	1597.704076	6.50E-05	2.315596339	0	0	0	0
8413	88	61	-77.76959024	8.23142432	-88.46377869	16.83779514	35610.49025	24294.43272	0	0.010045145	0	1503.810595	4.86E-05	1.731684108	0	0	0	0
8414	88	62	-77.76959024	8.23142432	-88.87052757	16.30769148	35610.49025	24107.80208	0	0	0	1503.211247	4.81E-05	1.713288545	0	0	0	0
8475	89	27	-81.77181855	8.65724226	-83.93892096	17.41863474	160588.8301	0	0	0	0	1002.328622	0	0	0	0	0	0.008571429
8482	89	34	-81.77181855	8.65724226	-84.22136978	13.99178638	160588.8301	373301.9517	0	0.003602332	0	650.6652352	0.000757261	121.6076029	0	0	0	0.008571429
8483	89	35	-81.77181855	8.65724226	-84.19324588	12.24943412	160588.8301	321773.9718	0	0.00216333	0	479.3333212	0.000726464	116.6619368	0	0	0	0.008571429
8484	89	36	-81.77181855	8.65724226	-85.54239344	12.38694965	160588.8301	159365.8367	0	0.0067583	0	584.8464063	0.000362156	58.15827432	0	0	0	0.008571429
8485	89	37	-81.77181855	8.65724226	-86.24959113	11.74024027	160588.8301	167921.2253	0	0.000792389	0	598.1583119	0.000376272	60.42508211	0	0	0	0.008571429
8486	89	38	-81.77181855	8.65724226	-87.05694228	12.77825069	160588.8301	817558.1883	0	0.030546949	0	737.2521451	0.001498471	240.6376884	0	0	0	0.008571429
8487	89	39	-81.77181855	8.65724226	-85.20968557	11.98852203	160588.8301	173150.3878	0	0.030565701	0	527.9816082	0.000406528	65.28393495	0	0	0	0.008571429
8488	89	40	-81.77181855	8.65724226	-86.40445494	13.16885249	160588.8301	202207.8803	0	0.023184379	0	712.4949567	0.000425647	68.35415718	0	0	0	0.008571429
8489	89	41	-81.77181855	8.65724226	-85.92960991	11.8667795	160588.8301	182718.5967	0	0.032000574	0	578.3197376	0.000415316	66.69516589	0	0	0	0.008571429
8490	89	42	-81.77181855	8.65724226	-85.52308978	13.73866157	160588.8301	397779.8083	0	0.004599209	0	697.7360969	0.000785441	126.1330641	0	0	0	0.008571429
8491	89	43	-81.77181855	8.65724226	-86.58498728	12.60755979	160588.8301	187250.8158	0	0	0	685.398582	0.000398234	63.95200419	0	0	0	0.008571429
8492	89	44	-81.77181855	8.65724226	-86.47528336	13.48490702	160588.8301	143433.5157	0	0.003448414	0	742.7941904	0.000305539	49.06610644	0	0	0	0.008571429
8493	89	45	-81.77181855	8.65724226	-86.27618676	12.21192544	160588.8301	1226420.447	0	0.156952843	0	631.6666149	0.002380626	382.3019636	0	0	0	0.008571429
8494	89	46	-81.77181855	8.65724226	-86.096116	11.99578128	160588.8301	317482.1632	0	0.023951279	0	601.4310492	0.000675018	108.4003315	0	0	0	0.008571429
8495	89	47	-81.77181855	8.65724226	-85.5144954	12.93446893	160588.8301	530565.5875	0	0.011265039	0	627.2582482	0.001056265	169.6244086	0	0	0	0.008571429
8496	89	48	-81.77181855	8.65724226	-86.21745522	13.74098606	160588.8301	298173.7028	0	0.006985151	0	744.8702033	0.000593402	95.29365493	0	0	0	0.008571429
8497	89	49	-81.77181855	8.65724226	-84.74962368	11.32137101	160588.8301	109516.709	0	0	0	440.6630753	0.00028041	45.03079263	0	0	0	0.008571429
8498	89	50	-81.77181855	8.65724226	-85.68082843	11.38274111	160588.8301	158544.5028	0	0.012389532	0	524.5695705	0.000373481	59.97684966	0	0	0	0.008571429
8505	89	57	-81.77181855	8.65724226	-88.37006198	17.55635077	160588.8301	63556.55491	0	0.298402007	0	1220.417605	0.000140341	22.53713756	0	0	0	0.008571429
8506	89	58	-81.77181855	8.65724226	-88.90165147	17.00244228	160588.8301	125725.8438	0	0	0	1207.552937	0.000233318	37.46823712	0	0	0	0.008571429
8507	89	59	-81.77181855	8.65724226	-88.31793553	18.2233025	160588.8301	31370.18127	0	0.013707453	0	1277.570183	6.55E-05	10.51827263	0	0	0	0.008571429
8508	89	60	-81.77181855	8.65724226	-88.81045533	17.7673042	160588.8301	34312.5498	0	0	0	1267.3411	7.08E-05	11.37750077	0	0	0	0.008571429
8509	89	61	-81.77181855	8.65724226	-88.46377869	16.83779514	160588.8301	24294.43272	0	0.010045145	0	1163.564695	5.34E-05	8.573589399	0	0	0	0.008571429
8510	89	62	-81.77181855	8.65724226	-88.87052757	16.30769148	160588.8301	24107.80208	0	0	0	1147.746075	5.30E-05	8.51713318	0	0	0	0.008571429
8571	90	27	-81.13122559	8.08854047	-83.93892096	17.41863474	233079.3595	0	0.025190327	0	0	1081.417325	0	0	0	0	0	0.029090909
8578	90	34	-81.13122559	8.08854047	-84.22136978	13.99178638	233079.3595	373301.9517	0.025190327	0.003602332	0	738.1101992	0.000727163	169.4865912	0	0	0	0.029090909
8579	90	35	-81.13122559	8.08854047	-84.19324588	12.24943412	233079.3595	321773.9718	0.025190327	0.00216333	0	571.4077994	0.000687063	160.1402715	0	0	0	0.029090909
8580	90	36	-81.13122559	8.08854047	-85.54239344	12.38694965	233079.3595	159365.8367	0.025190327	0.0067583	0	679.3920125	0.00034524	80.46827949	0	0	0	0.029090909
8581	90	37	-81.13122559	8.08854047	-86.24959113	11.74024027	233079.3595	167921.2253	0.025190327	0.000792389	0	692.3429349	0.000359095	83.6975425	0	0	0	0.029090909
8582	90	38	-81.13122559	8.08854047	-87.05694228	12.77825069	233079.3595	817558.1883	0.025190327	0.030546949	0	831.851274	0.001441285	335.9337151	0	0	0	0.029090909
8583	90	39	-81.13122559	8.08854047	-85.20968557	11.98852203	233079.3595	173150.3878	0.025190327	0.030565701	0	622.5818957	0.000385766	89.91406756	0	0	0	0.029090909
8584	90	40	-81.13122559	8.08854047	-86.40445494	13.16885249	233079.3595	202207.8803	0.025190327	0.023184379	0	807.0649309	0.000408913	95.30918547	0	0	0	0.029090909
8585	90	41	-81.13122559	8.08854047	-85.92960991	11.8667795	233079.3595	182718.5967	0.025190327	0.032000574	0	672.8882391	0.000395722	92.2346599	0	0	0	0.029090909
8586	90	42	-81.13122559	8.08854047	-85.52308978	13.73866157	233079.3595	397779.8083	0.025190327	0.004599209	0	790.441576	0.000754534	175.8663961	0	0	0	0.029090909
8587	90	43	-81.13122559	8.08854047	-86.58498728	12.60755979	233079.3595	187250.8158	0.025190327	0	0	780.078129	0.00038202	89.04101523	0	0	0	0.029090909
8588	90	44	-81.13122559	8.08854047	-86.47528336	13.48490702	233079.3595	143433.5157	0.025190327	0.003448414	0	837.2031855	0.000293975	68.5195897	0	0	0	0.029090909
8589	90	45	-81.13122559	8.08854047	-86.27618676	12.21192544	233079.3595	1226420.447	0.025190327	0.156952843	0	726.2844312	0.002276579	530.6236497	0	0	0	0.029090909
8590	90	46	-81.13122559	8.08854047	-86.096116	11.99578128	233079.3595	317482.1632	0.025190327	0.023951279	0	696.0009267	0.000644239	150.1588519	0	0	0	0.029090909
8591	90	47	-81.13122559	8.08854047	-85.5144954	12.93446893	233079.3595	530565.5875	0.025190327	0.011265039	0	721.2072808	0.001010104	235.434433	0	0	0	0.029090909
8592	90	48	-81.13122559	8.08854047	-86.21745522	13.74098606	233079.3595	298173.7028	0.025190327	0.006985151	0	838.7767912	0.000571104	133.1124525	0	0	0	0.029090909
8593	90	49	-81.13122559	8.08854047	-84.74962368	11.32137101	233079.3595	109516.709	0.025190327	0	0	535.3688797	0.000263665	61.45484918	0	0	0	0.029090909
8594	90	50	-81.13122559	8.08854047	-85.68082843	11.38274111	233079.3595	158544.5028	0.025190327	0.012389532	0	618.8063704	0.000354363	82.59459853	0	0	0	0.029090909
8601	90	57	-81.13122559	8.08854047	-88.37006198	17.55635077	233079.3595	63556.55491	0.025190327	0.298402007	0	1312.870462	0.000136973	31.92551787	0	0	0	0.029090909
8602	90	58	-81.13122559	8.08854047	-88.90165147	17.00244228	233079.3595	125725.8438	0.025190327	0	0	1301.161178	0.000227604	53.04987786	0	0	0	0.029090909
8603	90	59	-81.13122559	8.08854047	-88.31793553	18.2233025	233079.3595	31370.18127	0.025190327	0.013707453	0	1369.188777	6.40E-05	14.91710953	0	0	0	0.029090909
8604	90	60	-81.13122559	8.08854047	-88.81045533	17.7673042	233079.3595	34312.5498	0.025190327	0	0	1360.142382	6.92E-05	16.12870393	0	0	0	0.029090909
8605	90	61	-81.13122559	8.08854047	-88.46377869	16.83779514	233079.3595	24294.43272	0.025190327	0.010045145	0	1256.877219	5.20E-05	12.12979888	0	0	0	0.029090909
8606	90	62	-81.13122559	8.08854047	-88.87052757	16.30769148	233079.3595	24107.80208	0.025190327	0	0	1241.861979	5.17E-05	12.04376006	0	0	0	0.029090909
8667	91	27	-84.61035989	10.56320411	-83.93892096	17.41863474	916506.4614	0	0.178088387	0	0	765.9351122	0	0	0	0	0	0.002
8697	91	57	-84.61035989	10.56320411	-88.37006198	17.55635077	916506.4614	63556.55491	0.178088387	0.298402007	0	877.1047444	0.000151876	139.1951486	0	0	0	0.002
8698	91	58	-84.61035989	10.56320411	-88.90165147	17.00244228	916506.4614	125725.8438	0.178088387	0	0	852.9809168	0.000253837	232.6431534	0	0	0	0.002
8699	91	59	-84.61035989	10.56320411	-88.31793553	18.2233025	916506.4614	31370.18127	0.178088387	0.013707453	0	940.836198	7.04E-05	64.48002835	0	0	0	0.002
8700	91	60	-84.61035989	10.56320411	-88.81045533	17.7673042	916506.4614	34312.5498	0.178088387	0	0	920.2718989	7.64E-05	70.04856858	0	0	0	0.002
8701	91	61	-84.61035989	10.56320411	-88.46377869	16.83779514	916506.4614	24294.43272	0.178088387	0.010045145	0	812.5578781	5.83E-05	53.42108956	0	0	0	0.002
8702	91	62	-84.61035989	10.56320411	-88.87052757	16.30769148	916506.4614	24107.80208	0.178088387	0	0	787.6761214	5.82E-05	53.35327993	0	0	0	0.002
8763	92	27	-83.68163407	9.81859182	-83.93892096	17.41863474	528781.3808	0	0.400266384	0	0	845.7813203	0	0	0	0	0	0
8793	92	57	-83.68163407	9.81859182	-88.37006198	17.55635077	528781.3808	63556.55491	0.400266384	0.298402007	0	998.4732489	0.000138226	73.09129544	0	0	0	0
8794	92	58	-83.68163407	9.81859182	-88.90165147	17.00244228	528781.3808	125725.8438	0.400266384	0	0	978.2229992	0.0002305	121.8840611	0	0	0	0
8795	92	59	-83.68163407	9.81859182	-88.31793553	18.2233025	528781.3808	31370.18127	0.400266384	0.013707453	0	1060.033808	6.42E-05	33.96562564	0	0	0	0
8796	92	60	-83.68163407	9.81859182	-88.81045533	17.7673042	528781.3808	34312.5498	0.400266384	0	0	1043.061289	6.97E-05	36.83159156	0	0	0	0
8797	92	61	-83.68163407	9.81859182	-88.46377869	16.83779514	528781.3808	24294.43272	0.400266384	0.010045145	0	936.4862786	5.28E-05	27.94543519	0	0	0	0
8798	92	62	-83.68163407	9.81859182	-88.87052757	16.30769148	528781.3808	24107.80208	0.400266384	0	0	914.6623978	5.27E-05	27.8457079	0	0	0	0
8859	93	27	-85.39581391	10.44763584	-83.93892096	17.41863474	355210.895	0	0.054349159	0	0	791.1261332	0	0	0	0	0	0.004545455
8889	93	57	-85.39581391	10.44763584	-88.37006198	17.55635077	355210.895	63556.55491	0.054349159	0.298402007	0	853.2537488	0.000155951	55.39558279	0	0	0	0.004545455
8890	93	58	-85.39581391	10.44763584	-88.90165147	17.00244228	355210.895	125725.8438	0.054349159	0	0	821.4901224	0.000261452	92.87070306	0	0	0	0.004545455
8891	93	59	-85.39581391	10.44763584	-88.31793553	18.2233025	355210.895	31370.18127	0.054349159	0.013707453	0	920.3026606	7.21E-05	25.61791495	0	0	0	0.004545455
8892	93	60	-85.39581391	10.44763584	-88.81045533	17.7673042	355210.895	34312.5498	0.054349159	0	0	893.4641691	7.85E-05	27.89431157	0	0	0	0.004545455
8893	93	61	-85.39581391	10.44763584	-88.46377869	16.83779514	355210.895	24294.43272	0.054349159	0.010045145	0	784.2199004	6.00E-05	21.31174794	0	0	0	0.004545455
8894	93	62	-85.39581391	10.44763584	-88.87052757	16.30769148	355210.895	24107.80208	0.054349159	0	0	752.3678528	6.01E-05	21.35241247	0	0	0	0.004545455
8955	94	27	-84.01510061	10.41992897	-83.93892096	17.41863474	463152.89	0	0.491307994	0	0	778.4835673	0	0	0	0	0	0
8985	94	57	-84.01510061	10.41992897	-88.37006198	17.55635077	463152.89	63556.55491	0.491307994	0.298402007	0	922.2945053	0.00013863	64.20701119	0	0	0	0
8986	94	58	-84.01510061	10.41992897	-88.90165147	17.00244228	463152.89	125725.8438	0.491307994	0	0	902.4856331	0.000231261	107.109103	0	0	0	0
8987	94	59	-84.01510061	10.41992897	-88.31793553	18.2233025	463152.89	31370.18127	0.491307994	0.013707453	0	983.8436986	6.43E-05	29.79346425	0	0	0	0
8988	94	60	-84.01510061	10.41992897	-88.81045533	17.7673042	463152.89	34312.5498	0.491307994	0	0	966.9641792	6.98E-05	32.31892467	0	0	0	0
8989	94	61	-84.01510061	10.41992897	-88.46377869	16.83779514	463152.89	24294.43272	0.491307994	0.010045145	0	860.5307838	5.31E-05	24.58797958	0	0	0	0
8990	94	62	-84.01510061	10.41992897	-88.87052757	16.30769148	463152.89	24107.80208	0.491307994	0	0	839.4291652	5.29E-05	24.5096028	0	0	0	0
9051	95	27	-83.348243	9.94722979	-83.93892096	17.41863474	386327.0638	0	0.111229108	0	0	833.4607923	0	0	0	0	0	0
9081	95	57	-83.348243	9.94722979	-88.37006198	17.55635077	386327.0638	63556.55491	0.111229108	0.298402007	0	1005.046243	0.000146588	56.63086388	0	0	0	0
9082	95	58	-83.348243	9.94722979	-88.90165147	17.00244228	386327.0638	125725.8438	0.111229108	0	0	987.9585283	0.000244194	94.33865053	0	0	0	0
9083	95	59	-83.348243	9.94722979	-88.31793553	18.2233025	386327.0638	31370.18127	0.111229108	0.013707453	0	1064.985469	6.82E-05	26.33177863	0	0	0	0
9084	95	60	-83.348243	9.94722979	-88.81045533	17.7673042	386327.0638	34312.5498	0.111229108	0	0	1050.632374	7.39E-05	28.53111349	0	0	0	0
9085	95	61	-83.348243	9.94722979	-88.46377869	16.83779514	386327.0638	24294.43272	0.111229108	0.010045145	0	945.1544307	5.60E-05	21.63442763	0	0	0	0
9086	95	62	-83.348243	9.94722979	-88.87052757	16.30769148	386327.0638	24107.80208	0.111229108	0	0	926.204182	5.57E-05	21.53525698	0	0	0	0
9147	96	27	-83.72784539	9.15344384	-83.93892096	17.41863474	434760.1327	0	0.077784133	0	0	919.5899759	0	0	0	0	0	0.001818182
9177	96	57	-83.72784539	9.15344384	-88.37006198	17.55635077	434760.1327	63556.55491	0.077784133	0.298402007	0	1060.832431	0.000145418	63.22190783	0	0	0	0.001818182
9178	96	58	-83.72784539	9.15344384	-88.90165147	17.00244228	434760.1327	125725.8438	0.077784133	0	0	1037.196009	0.000242645	105.4923159	0	0	0	0.001818182
9179	96	59	-83.72784539	9.15344384	-88.31793553	18.2233025	434760.1327	31370.18127	0.077784133	0.013707453	0	1123.891412	6.76E-05	29.39809219	0	0	0	0.001818182
9180	96	60	-83.72784539	9.15344384	-88.81045533	17.7673042	434760.1327	34312.5498	0.077784133	0	0	1104.320752	7.34E-05	31.89259079	0	0	0	0.001818182
9181	96	61	-83.72784539	9.15344384	-88.46377869	16.83779514	434760.1327	24294.43272	0.077784133	0.010045145	0	996.7418448	5.56E-05	24.15886567	0	0	0	0.001818182
9182	96	62	-83.72784539	9.15344384	-88.87052757	16.30769148	434760.1327	24107.80208	0.077784133	0	0	971.6086318	5.54E-05	24.0871082	0	0	0	0.001818182
9243	97	27	-83.98946643	9.60785857	-83.93892096	17.41863474	1528208.494	0	0.632266775	0	0	868.7809429	0	0	0	0	0	0
9273	97	57	-83.98946643	9.60785857	-88.37006198	17.55635077	1528208.494	63556.55491	0.632266775	0.298402007	0	1002.735684	0.000132523	202.5234085	0	0	0	0
9274	97	58	-83.98946643	9.60785857	-88.90165147	17.00244228	1528208.494	125725.8438	0.632266775	0	0	979.1304726	0.000221216	338.0648949	0	0	0	0
9275	97	59	-83.98946643	9.60785857	-88.31793553	18.2233025	1528208.494	31370.18127	0.632266775	0.013707453	0	1065.90564	6.16E-05	94.07645071	0	0	0	0
9276	97	60	-83.98946643	9.60785857	-88.81045533	17.7673042	1528208.494	34312.5498	0.632266775	0	0	1046.193689	6.68E-05	102.0934637	0	0	0	0
9277	97	61	-83.98946643	9.60785857	-88.46377869	16.83779514	1528208.494	24294.43272	0.632266775	0.010045145	0	938.6217949	5.07E-05	77.47904805	0	0	0	0
9278	97	62	-83.98946643	9.60785857	-88.87052757	16.30769148	1528208.494	24107.80208	0.632266775	0	0	913.7091697	5.06E-05	77.28116026	0	0	0	0
5016	53	24	-78.31687453	9.1675003	-86.43124423	16.34424387	448.8701172	29584.30292	0	0	0	1187.775242	5.96E-05	0.026772101	2.18E-05	4.86E-08	8.35E-08	3.83
2260	24	53	-86.43124423	16.34424387	-78.31687453	9.1675003	29584.30292	448.8701172	0	0	0	1187.775242	1.40E-06	0.041282654	4.90E-05	1.66E-09	6.08E-08	1.24
5014	53	22	-78.31687453	9.1675003	-84.33562793	15.23207662	448.8701172	81478.69889	0	0	0	939.5067588	0.000160536	0.072059934	5.87E-05	1.31E-07	2.25E-07	3.83
5020	53	28	-78.31687453	9.1675003	-89.03880915	14.48254725	448.8701172	118918.009	0	0	0	1307.933553	0.000204348	0.09172553	7.47E-05	1.66E-07	2.86E-07	3.83
5055	53	64	-78.31687453	9.1675003	-90.08363067	14.90564909	448.8701172	154163.4883	0	0.003435747	0	1429.660684	0.000251926	0.113082042	8.77E-05	1.95E-07	3.36E-07	3.83
5024	53	32	-78.31687453	9.1675003	-87.58996607	13.53588089	448.8701172	154215.8481	0	0.006090659	0	1121.620059	0.000271734	0.121973268	9.94E-05	2.21E-07	3.81E-07	3.83
5017	53	25	-78.31687453	9.1675003	-87.88052976	14.09739046	448.8701172	182395.449	0	0	0	1177.000526	0.00031102	0.139607514	0.000113731	2.53E-07	4.36E-07	3.83
5072	53	81	-78.31687453	9.1675003	-89.50830881	15.03699276	448.8701172	216812.082	0	0.008983418	0	1380.540491	0.000347601	0.156027543	0.000121	2.70E-07	4.63E-07	3.83
5015	53	23	-78.31687453	9.1675003	-88.202602	14.32433347	448.8701172	215135.2603	0	0	0	1219.384283	0.000357327	0.16039347	0.000130665	2.91E-07	5.00E-07	3.83
5068	53	77	-78.31687453	9.1675003	-90.38483016	15.11601326	448.8701172	264104.729	0	0.001978215	0	1468.912336	0.000406761	0.182582778	0.000141594	3.15E-07	5.42E-07	3.83
2068	22	53	-84.33562793	15.23207662	-78.31687453	9.1675003	81478.69889	448.8701172	0	0	0	939.5067588	1.51E-06	0.123388548	0.000146551	1.80E-09	4.38E-06	29.89
5064	53	73	-78.31687453	9.1675003	-91.80583222	14.4436442	448.8701172	299879.5272	0	0.013647101	0	1580.823599	0.000448225	0.20119471	0.000156027	3.48E-07	5.98E-07	3.83
5074	53	83	-78.31687453	9.1675003	-89.94767901	14.6201833	448.8701172	311905.2886	0	0.016139767	0	1403.089913	0.000482236	0.216461355	0.000167867	3.74E-07	6.43E-07	3.83
5018	53	26	-78.31687453	9.1675003	-88.58558207	14.40054011	448.8701172	288762.9814	0	0	0	1260.063989	0.000461916	0.207340299	0.00016891	3.76E-07	6.47E-07	3.83
5056	53	65	-78.31687453	9.1675003	-90.74736242	14.55058721	448.8701172	321906.9199	0	0.029089592	0	1479.021467	0.000490686	0.220254116	0.000170808	3.81E-07	6.54E-07	3.83
5059	53	68	-78.31687453	9.1675003	-90.35697261	14.1560939	448.8701172	335011.8289	0	0.000782466	0	1423.552844	0.000509253	0.228588519	0.000177271	3.95E-07	6.79E-07	3.83
5009	53	17	-78.31687453	9.1675003	-85.66600698	15.64371606	448.8701172	303947.7519	0	0.004001244	0	1074.88774	0.000508807	0.22838834	0.000186057	4.15E-07	7.13E-07	3.83
5073	53	82	-78.31687453	9.1675003	-89.42501156	14.68586852	448.8701172	358045.9218	0	0.017018581	0	1355.199296	0.000552503	0.248002253	0.000192327	4.28E-07	7.37E-07	3.83
5007	53	15	-78.31687453	9.1675003	-87.2523913	15.65804391	448.8701172	327081.6695	0	0.01998528	0	1209.153066	0.000527711	0.236873609	0.000192969	4.30E-07	7.39E-07	3.83
2644	28	53	-89.03880915	14.48254725	-78.31687453	9.1675003	118918.009	448.8701172	0	0	0	1307.933553	1.37E-06	0.163324175	0.000193984	1.63E-09	0	0
5011	53	19	-78.31687453	9.1675003	-88.89603244	14.89846657	448.8701172	352372.2221	0	0.004288303	0	1315.029911	0.000546958	0.245513173	0.000200008	4.46E-07	7.66E-07	3.83
4994	53	2	-78.31687453	9.1675003	-88.71131784	13.88216755	448.8701172	158518.492	0	0.005843395	0	1247.929608	0.000269607	0.121018652	0.000201947	4.50E-07	7.73E-07	3.83
5071	53	80	-78.31687453	9.1675003	-89.00646949	15.55287175	448.8701172	393764.8326	0	0.018932172	0	1360.697695	0.000601927	0.270187191	0.000209531	4.67E-07	8.03E-07	3.83
5023	53	31	-78.31687453	9.1675003	-88.34702568	15.08664958	448.8701172	369638.5119	0	0	0	1273.489673	0.000575905	0.258506514	0.000210593	4.69E-07	8.07E-07	3.83
5060	53	69	-78.31687453	9.1675003	-91.26344449	14.71640628	448.8701172	428908.5122	0	0.013716017	0	1537.402196	0.000625295	0.280676434	0.000217666	4.85E-07	8.34E-07	3.83
5022	53	30	-78.31687453	9.1675003	-86.62350127	14.00681878	448.8701172	360110.3097	0	0	0	1052.757205	0.000596221	0.267625697	0.000218022	4.86E-07	8.35E-07	3.83
5075	53	84	-78.31687453	9.1675003	-89.89763804	14.20802104	448.8701172	421992.6207	0	0.007394574	0	1379.858351	0.000635382	0.285203967	0.000221177	4.93E-07	8.47E-07	3.83
5003	53	11	-78.31687453	9.1675003	-88.72326462	13.60774007	448.8701172	175994.4026	0	0.027995646	0	1237.150816	0.000299713	0.134532017	0.000224497	5.00E-07	8.60E-07	3.83
5061	53	70	-78.31687453	9.1675003	-91.37730096	15.0145949	448.8701172	464581.024	0	0	0	1561.479315	0.000665588	0.298762573	0.000231692	5.16E-07	8.87E-07	3.83
5010	53	18	-78.31687453	9.1675003	-87.6401066	14.61296386	448.8701172	417248.2013	0	0.000825238	0	1181.341118	0.000657926	0.295323111	0.000240585	5.36E-07	9.21E-07	3.83
5000	53	8	-78.31687453	9.1675003	-88.10475556	13.77554864	448.8701172	189645.6636	0	0	0	1183.307512	0.000321678	0.144391567	0.00024095	5.37E-07	9.23E-07	3.83
4995	53	3	-78.31687453	9.1675003	-89.07699697	14.14613559	448.8701172	206469.7753	0	0	0	1295.909175	0.000337894	0.151670508	0.000253096	5.64E-07	9.69E-07	3.83
5008	53	16	-78.31687453	9.1675003	-87.11587243	13.3462397	448.8701172	431344.7207	0	0.004407689	0	1066.215471	0.000700639	0.314496048	0.000256204	5.71E-07	9.81E-07	3.83
3028	32	53	-87.58996607	13.53588089	-78.31687453	9.1675003	154215.8481	448.8701172	0.006090659	0	0	1121.620059	1.44E-06	0.22228459	0.000264012	1.71E-09	3.37E-08	0.127777778
5063	53	72	-78.31687453	9.1675003	-91.43092591	14.37944492	448.8701172	547896.1637	0	0.024131479	0	1540.490052	0.000783277	0.351589806	0.00027266	6.07E-07	1.04E-06	3.83
4999	53	7	-78.31687453	9.1675003	-87.88856885	13.52201852	448.8701172	226124.0145	0	0	0	1150.418123	0.000380562	0.17082295	0.000285056	6.35E-07	1.09E-06	3.83
5025	53	33	-78.31687453	9.1675003	-87.20288084	15.30051853	448.8701172	519445.3993	0	0.015803528	0	1182.039706	0.000806875	0.362182275	0.000295052	6.57E-07	1.13E-06	3.83
5057	53	66	-78.31687453	9.1675003	-90.92247677	14.69494518	448.8701172	603370.5531	0	0.027793468	0	1502.593226	0.000862581	0.387186829	0.000300265	6.69E-07	1.15E-06	3.83
4996	53	4	-78.31687453	9.1675003	-89.02333699	13.84746649	448.8701172	248296.7294	0	0.01438974	0	1277.344515	0.000403356	0.181054433	0.00030213	6.73E-07	1.16E-06	3.83
5070	53	79	-78.31687453	9.1675003	-90.0179129	16.97590548	448.8701172	630139.0839	0	0.01149799	0	1535.667693	0.000885735	0.397580019	0.000308325	6.87E-07	1.18E-06	3.83
2356	25	53	-87.88052976	14.09739046	-78.31687453	9.1675003	182395.449	448.8701172	0	0	0	1177.000526	1.42E-06	0.259823223	0.000308598	1.69E-09	6.86E-10	0.002222222
5021	53	29	-78.31687453	9.1675003	-85.9325176	14.78967183	448.8701172	531337.8226	0	0.00190335	0	1037.774476	0.000852612	0.382712252	0.000311777	6.95E-07	1.19E-06	3.83
5058	53	67	-78.31687453	9.1675003	-91.00978056	14.16242638	448.8701172	695366.8672	0	0.027485186	0	1489.504584	0.000983501	0.441464349	0.000342358	7.63E-07	1.31E-06	3.83
2164	23	53	-88.202602	14.32433347	-78.31687453	9.1675003	215135.2603	448.8701172	0	0	0	1219.384283	1.41E-06	0.303647457	0.000360649	1.68E-09	3.38E-09	0.009375
5062	53	71	-78.31687453	9.1675003	-91.7138241	14.78729817	448.8701172	770698.3658	0	0.045366925	0	1585.278986	0.001066391	0.478671251	0.000371212	8.27E-07	1.42E-06	3.83
4993	53	1	-78.31687453	9.1675003	-89.90587845	13.8587772	448.8701172	327720.1722	0	0.009035386	0	1366.156452	0.000507118	0.227630281	0.000379852	8.46E-07	1.45E-06	3.83
4998	53	6	-78.31687453	9.1675003	-88.96856209	13.47677271	448.8701172	334539.0767	0	0.012554443	0	1256.342297	0.000530823	0.238270554	0.000397608	8.86E-07	1.52E-06	3.83
5065	53	74	-78.31687453	9.1675003	-91.93148507	15.01877812	448.8701172	889868.3885	0	0.00645031	0	1616.601898	0.001189858	0.534091869	0.000414191	9.23E-07	1.59E-06	3.83
5067	53	76	-78.31687453	9.1675003	-90.95022708	15.45078794	448.8701172	932714.8498	0	0.004495806	0	1539.690161	0.001259427	0.565319032	0.000438408	9.77E-07	1.68E-06	3.83
5006	53	14	-78.31687453	9.1675003	-88.49499794	13.3710718	448.8701172	380687.1362	0	0.031747742	0	1204.370563	0.000608982	0.273353999	0.000456152	1.02E-06	1.75E-06	3.83
2452	26	53	-88.58558207	14.40054011	-78.31687453	9.1675003	288762.9814	448.8701172	0	0	0	1260.063989	1.40E-06	0.404654869	0.000480617	1.66E-09	0	0
5069	53	78	-78.31687453	9.1675003	-90.10131214	15.6392317	448.8701172	1092594.784	0	0.001966865	0	1467.876079	0.001473645	0.661475148	0.000512977	1.14E-06	1.96E-06	3.83
1588	17	53	-85.66600698	15.64371606	-78.31687453	9.1675003	303947.7519	448.8701172	0.004001244	0	0	1074.88774	1.47E-06	0.447026543	0.000530943	1.75E-09	2.93E-06	5.511
5066	53	75	-78.31687453	9.1675003	-91.56021692	15.65117721	448.8701172	1181507.388	0	0.002731493	0	1608.309363	0.001538702	0.69067725	0.000535624	1.19E-06	2.05E-06	3.83
5005	53	13	-78.31687453	9.1675003	-89.68958623	13.69553656	448.8701172	477052.026	0	0.063612766	0	1337.827598	0.000732307	0.328710894	0.000548528	1.22E-06	2.10E-06	3.83
1396	15	53	-87.2523913	15.65804391	-78.31687453	9.1675003	327081.6695	448.8701172	0.01998528	0	0	1209.153066	1.41E-06	0.462703745	0.000549563	1.68E-09	1.70E-07	0.31
5001	53	9	-78.31687453	9.1675003	-88.255355	13.54238209	448.8701172	460032.2397	0	0.092843266	0	1187.692315	0.000743112	0.333560877	0.000556621	1.24E-06	2.13E-06	3.83
1780	19	53	-88.89603244	14.89846657	-78.31687453	9.1675003	352372.2221	448.8701172	0.004288303	0	0	1315.029911	1.38E-06	0.487863292	0.000579446	1.64E-09	2.17E-08	0.037391304
2932	31	53	-88.34702568	15.08664958	-78.31687453	9.1675003	369638.5119	448.8701172	0	0	0	1273.489673	1.40E-06	0.51756048	0.000614718	1.66E-09	0	0
5004	53	12	-78.31687453	9.1675003	-89.50770667	14.1209722	448.8701172	551607.4197	0	0.073083727	0	1337.354056	0.000838423	0.376342874	0.000628013	1.40E-06	2.41E-06	3.83
2836	30	53	-86.62350127	14.00681878	-78.31687453	9.1675003	360110.3097	448.8701172	0	0	0	1052.757205	1.48E-06	0.534373186	0.000634687	1.76E-09	1.99E-07	0.313333333
1684	18	53	-87.6401066	14.61296386	-78.31687453	9.1675003	417248.2013	448.8701172	0.000825238	0	0	1181.341118	1.43E-06	0.598429124	0.000710767	1.70E-09	2.34E-08	0.032857143
5013	53	21	-78.31687453	9.1675003	-87.18812671	14.28352556	448.8701172	1354636.964	0	0.067571689	0	1120.903444	0.001994005	0.895049443	0.000729153	1.62E-06	2.79E-06	3.83
5012	53	20	-78.31687453	9.1675003	-87.99637404	15.39530673	448.8701172	1473413.207	0	0.046166285	0	1259.014189	0.002059764	0.924566614	0.000753199	1.68E-06	2.88E-06	3.83
6101	64	53	-90.08363067	14.90564909	-78.31687453	9.1675003	154163.4883	448.8701172	0.003435747	0	0	1429.660684	1.34E-06	0.206402643	0.000755278	4.90E-09	0	0
1492	16	53	-87.11587243	13.3462397	-78.31687453	9.1675003	431344.7207	448.8701172	0.004407689	0	0	1066.215471	1.48E-06	0.638099807	0.000757885	1.76E-09	2.18E-08	0.02875
4997	53	5	-78.31687453	9.1675003	-89.36693528	13.70233199	448.8701172	701221.8125	0	0.088857167	0	1305.600244	0.001056163	0.474080134	0.000791109	1.76E-06	3.03E-06	3.83
2300	24	93	-86.43124423	16.34424387	-85.39581391	10.44763584	29584.30292	355210.895	0	0.054349159	0	665.3481605	0.000720911	21.3276425	0.000839089	2.84E-08	1.04E-06	1.24
2302	24	95	-86.43124423	16.34424387	-83.348243	9.94722979	29584.30292	386327.0638	0	0.111229108	0	785.8911401	0.00075535	22.34650388	0.000879174	2.97E-08	1.09E-06	1.24
3124	33	53	-87.20288084	15.30051853	-78.31687453	9.1675003	519445.3993	448.8701172	0.015803528	0	0	1182.039706	1.43E-06	0.744005028	0.000883671	1.70E-09	1.35E-07	0.152727273
2303	24	96	-86.43124423	16.34424387	-83.72784539	9.15344384	29584.30292	434760.1327	0	0.077784133	0	851.8037555	0.000809859	23.95912026	0.000942618	3.19E-08	1.17E-06	1.24
2740	29	53	-85.9325176	14.78967183	-78.31687453	9.1675003	531337.8226	448.8701172	0.00190335	0	0	1037.774476	1.50E-06	0.794623691	0.000943792	1.78E-09	4.39E-07	0.465217391
7733	81	53	-89.50830881	15.03699276	-78.31687453	9.1675003	216812.082	448.8701172	0.008983418	0	0	1380.540491	1.36E-06	0.294029449	0.001075925	4.96E-09	1.32E-07	0.123
6097	64	49	-90.08363067	14.90564909	-84.74962368	11.32137101	154163.4883	109516.709	0.003435747	0	0	701.8978491	0.000242845	37.43784594	0.00107816	6.99E-09	0	0
2301	24	94	-86.43124423	16.34424387	-84.01510061	10.41992897	29584.30292	463152.89	0	0.491307994	0	708.8593633	0.001061494	31.40354526	0.001235503	4.18E-08	1.53E-06	1.24
7349	77	53	-90.38483016	15.11601326	-78.31687453	9.1675003	264104.729	448.8701172	0.001978215	0	0	1468.912336	1.34E-06	0.352644116	0.001290411	4.89E-09	1.82E-07	0.14125
2299	24	92	-86.43124423	16.34424387	-83.68163407	9.81859182	29584.30292	528781.3808	0	0.400266384	0	784.5051368	0.001120937	33.16214253	0.001304691	4.41E-08	1.62E-06	1.24
148	2	53	-88.71131784	13.88216755	-78.31687453	9.1675003	158518.492	448.8701172	0.005843395	0	0	1247.929608	1.40E-06	0.221206173	0.001379725	8.70E-09	0	0
6965	73	53	-91.80583222	14.4436442	-78.31687453	9.1675003	299879.5272	448.8701172	0.013647101	0	0	1580.823599	1.30E-06	0.390981345	0.001430696	4.77E-09	2.45E-07	0.171428571
5054	53	63	-78.31687453	9.1675003	-90.49520785	14.6258754	448.8701172	3048369.083	0	0.365180869	0	1457.269295	0.004296547	1.928591569	0.001495632	3.33E-06	5.73E-06	3.83
1012	11	53	-88.72326462	13.60774007	-78.31687453	9.1675003	175994.4026	448.8701172	0.027995646	0	0	1237.150816	1.39E-06	0.245296722	0.001529984	8.69E-09	0	0
7925	83	53	-89.94767901	14.6201833	-78.31687453	9.1675003	311905.2886	448.8701172	0.016139767	0	0	1403.089913	1.35E-06	0.421731168	0.001543217	4.95E-09	0	0
7729	81	49	-89.50830881	15.03699276	-84.74962368	11.32137101	216812.082	109516.709	0.008983418	0	0	660.5042048	0.000247936	53.75557668	0.001548089	7.14E-09	1.90E-07	0.123
6197	65	53	-90.74736242	14.55058721	-78.31687453	9.1675003	321906.9199	448.8701172	0.029089592	0	0	1479.021467	1.33E-06	0.427189548	0.001563191	4.86E-09	1.56E-08	0.01
6098	64	50	-90.08363067	14.90564909	-85.68082843	11.38274111	154163.4883	158544.5028	0.003435747	0.012389532	0	617.1398547	0.000354922	54.71602106	0.001575748	1.02E-08	0	0
6092	64	44	-90.08363067	14.90564909	-86.47528336	13.48490702	154163.4883	143433.5157	0.003435747	0.003448414	0	419.9393291	0.000363475	56.03452304	0.00161372	1.05E-08	0	0
6084	64	36	-90.08363067	14.90564909	-85.54239344	12.38694965	154163.4883	159365.8367	0.003435747	0.0067583	0	565.1185165	0.000365561	56.35620129	0.001622984	1.05E-08	0	0
6485	68	53	-90.35697261	14.1560939	-78.31687453	9.1675003	335011.8289	448.8701172	0.000782466	0	0	1423.552844	1.35E-06	0.452817215	0.001656969	4.95E-09	5.68E-08	0.034285714
724	8	53	-88.10475556	13.77554864	-78.31687453	9.1675003	189645.6636	448.8701172	0	0	0	1183.307512	1.42E-06	0.269812155	0.001682894	8.87E-09	0	0
6087	64	39	-90.08363067	14.90564909	-85.20968557	11.98852203	154163.4883	173150.3878	0.003435747	0.030565701	0	619.0211423	0.000386735	59.62041774	0.001716989	1.11E-08	0	0
6085	64	37	-90.08363067	14.90564909	-86.24959113	11.74024027	154163.4883	167921.2253	0.003435747	0.000792389	0	544.1531755	0.000386895	59.6451535	0.001717701	1.11E-08	0	0
8376	88	24	-77.76959024	8.23142432	-86.43124423	16.34424387	35610.49025	29584.30292	0	0	0	1303.299647	6.05E-05	2.154803257	0.001755412	4.93E-08	0	0
244	3	53	-89.07699697	14.14613559	-78.31687453	9.1675003	206469.7753	448.8701172	0	0	0	1295.909175	1.38E-06	0.285915581	0.001783335	8.64E-09	0	0
7829	82	53	-89.42501156	14.68586852	-78.31687453	9.1675003	358045.9218	448.8701172	0.017018581	0	0	1355.199296	1.37E-06	0.489866082	0.001792539	5.01E-09	2.61E-08	0.014545455
7345	77	49	-90.38483016	15.11601326	-84.74962368	11.32137101	264104.729	109516.709	0.001978215	0	0	741.8076844	0.000240104	63.41272193	0.001826202	6.91E-09	2.58E-07	0.14125
6089	64	41	-90.08363067	14.90564909	-85.92960991	11.8667795	154163.4883	182718.5967	0.003435747	0.032000574	0	562.3351786	0.000418414	64.50420001	0.001857635	1.20E-08	0	0
7637	80	53	-89.00646949	15.55287175	-78.31687453	9.1675003	393764.8326	448.8701172	0.018932172	0	0	1360.697695	1.37E-06	0.538341664	0.001969923	5.00E-09	4.40E-07	0.223333333
6961	73	49	-91.80583222	14.4436442	-84.74962368	11.32137101	299879.5272	109516.709	0.013647101	0	0	840.0876847	0.000230814	69.21630444	0.001993337	6.65E-09	3.42E-07	0.171428571
6091	64	43	-90.08363067	14.90564909	-86.58498728	12.60755979	154163.4883	187250.8158	0.003435747	0	0	456.2653853	0.000450609	69.46740657	0.002000569	1.30E-08	0	0
5002	53	10	-78.31687453	9.1675003	-89.17379887	13.77159051	448.8701172	1723131.332	0	0.38651348	0	1289.111455	0.002681611	1.203694837	0.002008635	4.47E-06	7.69E-06	3.83
628	7	53	-87.88856885	13.52201852	-78.31687453	9.1675003	226124.0145	448.8701172	0	0	0	1150.418123	1.44E-06	0.325062096	0.002027503	8.97E-09	4.73E-08	0.023333333
2298	24	91	-86.43124423	16.34424387	-84.61035989	10.56320411	29584.30292	916506.4614	0	0.178088387	0	672.4679449	0.001778187	52.60641964	0.002069683	7.00E-08	2.57E-06	1.24
6581	69	53	-91.26344449	14.71640628	-78.31687453	9.1675003	428908.5122	448.8701172	0.013716017	0	0	1537.402196	1.32E-06	0.565976291	0.002071045	4.83E-09	8.83E-07	0.4265
8021	84	53	-89.89763804	14.20802104	-78.31687453	9.1675003	421992.6207	448.8701172	0.007394574	0	0	1379.858351	1.37E-06	0.576322939	0.002108906	5.00E-09	3.35E-08	0.015882353
340	4	53	-89.02333699	13.84746649	-78.31687453	9.1675003	248296.7294	448.8701172	0.01438974	0	0	1277.344515	1.39E-06	0.344888271	0.002151165	8.66E-09	0	0
6088	64	40	-90.08363067	14.90564909	-86.40445494	13.16885249	154163.4883	202207.8803	0.003435747	0.023184379	0	441.4859624	0.000492327	75.89892352	0.002185788	1.42E-08	0	0
6193	65	49	-90.74736242	14.55058721	-84.74962368	11.32137101	321906.9199	109516.709	0.029089592	0	0	742.6878493	0.000239048	76.95120688	0.002216092	6.88E-09	2.22E-08	0.01
7921	83	49	-89.94767901	14.6201833	-84.74962368	11.32137101	311905.2886	109516.709	0.016139767	0	0	672.267009	0.000247089	77.0682239	0.002219462	7.12E-09	0	0
6677	70	53	-91.37730096	15.0145949	-78.31687453	9.1675003	464581.024	448.8701172	0	0	0	1561.479315	1.32E-06	0.612466254	0.002241163	4.82E-09	0	0
7730	81	50	-89.50830881	15.03699276	-85.68082843	11.38274111	216812.082	158544.5028	0.008983418	0.012389532	0	580.4307524	0.000362423	78.57767243	0.002262932	1.04E-08	2.78E-07	0.123
1972	21	53	-87.18812671	14.28352556	-78.31687453	9.1675003	1354636.964	448.8701172	0.067571689	0	0	1120.903444	1.45E-06	1.968087492	0.002337541	1.73E-09	1.72E-07	0.073793103
7716	81	36	-89.50830881	15.03699276	-85.54239344	12.38694965	216812.082	159365.8367	0.008983418	0.0067583	0	520.0826036	0.000375781	81.47376188	0.002346336	1.08E-08	2.89E-07	0.123
7724	81	44	-89.50830881	15.03699276	-86.47528336	13.48490702	216812.082	143433.5157	0.008983418	0.003448414	0	369.720415	0.000378745	82.1164854	0.002364845	1.09E-08	2.91E-07	0.123
6481	68	49	-90.35697261	14.1560939	-84.74962368	11.32137101	335011.8289	109516.709	0.000782466	0	0	685.1125227	0.000246667	82.63622014	0.002379813	7.10E-09	8.16E-08	0.034285714
8280	87	24	-77.9166125	8.16737777	-86.43124423	16.34424387	48697.30539	29584.30292	0	0	0	1296.887115	6.08E-05	2.960218471	0.002411545	4.95E-08	1.62E-06	0.67
1876	20	53	-87.99637404	15.39530673	-78.31687453	9.1675003	1473413.207	448.8701172	0.046166285	0	0	1259.014189	1.41E-06	2.077258752	0.002467206	1.67E-09	4.32E-08	0.0175
7717	81	37	-89.50830881	15.03699276	-86.24959113	11.74024027	216812.082	167921.2253	0.008983418	0.000792389	0	508.6709906	0.000395812	85.8167997	0.002471409	1.14E-08	3.04E-07	0.123
7719	81	39	-89.50830881	15.03699276	-85.20968557	11.98852203	216812.082	173150.3878	0.008983418	0.030565701	0	575.3441641	0.000396345	85.932296	0.002474736	1.14E-08	3.04E-07	0.123
2108	22	93	-84.33562793	15.23207662	-85.39581391	10.44763584	81478.69889	355210.895	0	0.054349159	0	544.4256735	0.000774272	63.0866387	0.002482004	3.05E-08	7.42E-05	29.89
2295	24	88	-86.43124423	16.34424387	-77.76959024	8.23142432	29584.30292	35610.49025	0	0	0	1303.299647	7.15E-05	2.113887688	0.002510711	8.49E-08	3.11E-06	1.24
7825	82	49	-89.42501156	14.68586852	-84.74962368	11.32137101	358045.9218	109516.709	0.017018581	0	0	629.8281685	0.000252369	90.35955943	0.002602235	7.27E-09	3.79E-08	0.014545455
6869	72	53	-91.43092591	14.37944492	-78.31687453	9.1675003	547896.1637	448.8701172	0.024131479	0	0	1540.490052	1.32E-06	0.722617422	0.002644233	4.83E-09	1.65E-06	0.622631579
2110	22	95	-84.33562793	15.23207662	-83.348243	9.94722979	81478.69889	386327.0638	0	0.111229108	0	597.4981308	0.000829739	67.60608621	0.002659812	3.26E-08	7.95E-05	29.89
7346	77	50	-90.38483016	15.11601326	-85.68082843	11.38274111	264104.729	158544.5028	0.001978215	0.012389532	0	657.020494	0.00035013	92.47110861	0.002663045	1.01E-08	3.76E-07	0.14125
7721	81	41	-89.50830881	15.03699276	-85.92960991	11.8667795	216812.082	182718.5967	0.008983418	0.032000574	0	523.5963797	0.000428575	92.92029817	0.002675981	1.23E-08	3.29E-07	0.123
7340	77	44	-90.38483016	15.11601326	-86.47528336	13.48490702	264104.729	143433.5157	0.001978215	0.003448414	0	458.7464041	0.000355747	93.95446064	0.002705763	1.02E-08	3.82E-07	0.14125
7332	77	36	-90.38483016	15.11601326	-85.54239344	12.38694965	264104.729	159365.8367	0.001978215	0.0067583	0	604.7916344	0.000360049	95.09052879	0.002738481	1.04E-08	3.87E-07	0.14125
52	1	53	-89.90587845	13.8587772	-78.31687453	9.1675003	327720.1722	448.8701172	0.009035386	0	0	1366.156452	1.37E-06	0.447670733	0.002792247	8.52E-09	0	0
2111	22	96	-84.33562793	15.23207662	-83.72784539	9.15344384	81478.69889	434760.1327	0	0.077784133	0	679.3216248	0.000876677	71.43053114	0.002810276	3.45E-08	8.40E-05	29.89
7633	80	49	-89.00646949	15.55287175	-84.74962368	11.32137101	393764.8326	109516.709	0.018932172	0	0	658.3833337	0.000249089	98.08254809	0.002824647	7.17E-09	6.31E-07	0.223333333
6956	73	44	-91.80583222	14.4436442	-86.47528336	13.48490702	299879.5272	143433.5157	0.013647101	0.003448414	0	585.153582	0.000329737	98.8815155	0.002847656	9.50E-09	4.88E-07	0.171428571
6083	64	35	-90.08363067	14.90564909	-84.19324588	12.24943412	154163.4883	321773.9718	0.003435747	0.00216333	0	701.9727245	0.000645552	99.52048876	0.002866057	1.86E-08	0	0
7333	77	37	-90.38483016	15.11601326	-86.24959113	11.74024027	264104.729	167921.2253	0.001978215	0.000792389	0	583.9963004	0.000380732	100.5532178	0.002895799	1.10E-08	4.09E-07	0.14125
7723	81	43	-89.50830881	15.03699276	-86.58498728	12.60755979	216812.082	187250.8158	0.008983418	0	0	415.555606	0.000464686	100.7494818	0.002901451	1.34E-08	3.57E-07	0.123
7335	77	39	-90.38483016	15.11601326	-85.20968557	11.98852203	264104.729	173150.3878	0.001978215	0.030565701	0	658.8160959	0.000381551	100.7693456	0.002902023	1.10E-08	4.10E-07	0.14125
6577	69	49	-91.26344449	14.71640628	-84.74962368	11.32137101	428908.5122	109516.709	0.013716017	0	0	800.4201457	0.000235081	100.8281086	0.002903715	6.77E-09	1.24E-06	0.4265
6962	73	50	-91.80583222	14.4436442	-85.68082843	11.38274111	299879.5272	158544.5028	0.013647101	0.012389532	0	746.1264193	0.000336297	100.8486823	0.002904308	9.68E-09	4.98E-07	0.171428571
532	6	53	-88.96856209	13.47677271	-78.31687453	9.1675003	334539.0767	448.8701172	0.012554443	0	0	1256.342297	1.40E-06	0.468604439	0.002922817	8.74E-09	0	0
6293	66	53	-90.92247677	14.69494518	-78.31687453	9.1675003	603370.5531	448.8701172	0.027793468	0	0	1502.593226	1.33E-06	0.801990384	0.002934678	4.86E-09	8.99E-08	0.030625
6948	73	36	-91.80583222	14.4436442	-85.54239344	12.38694965	299879.5272	159365.8367	0.013647101	0.0067583	0	715.1627325	0.000341563	102.4277902	0.002949784	9.84E-09	5.06E-07	0.171428571
7541	79	53	-90.0179129	16.97590548	-78.31687453	9.1675003	630139.0839	448.8701172	0.01149799	0	0	1535.667693	1.33E-06	0.835354727	0.003056767	4.85E-09	2.85E-07	0.093333333
8017	84	49	-89.89763804	14.20802104	-84.74962368	11.32137101	421992.6207	109516.709	0.007394574	0	0	644.0958165	0.00025158	106.1649639	0.003057409	7.25E-09	4.86E-08	0.015882353
6094	64	46	-90.08363067	14.90564909	-86.096116	11.99578128	154163.4883	317482.1632	0.003435747	0.023951279	0	539.2259208	0.000697179	107.4794788	0.003095266	2.01E-08	0	0
6096	64	48	-90.08363067	14.90564909	-86.21745522	13.74098606	154163.4883	298173.7028	0.003435747	0.006985151	0	436.3137538	0.000698291	107.6510065	0.003100206	2.01E-08	0	0
6673	70	49	-91.37730096	15.0145949	-84.74962368	11.32137101	464581.024	109516.709	0	0	0	826.8777449	0.000233638	108.5438804	0.003125919	6.73E-09	0	0
7337	77	41	-90.38483016	15.11601326	-85.92960991	11.8667795	264104.729	182718.5967	0.001978215	0.032000574	0	602.264926	0.00041201	108.8137067	0.00313369	1.19E-08	4.43E-07	0.14125
6951	73	39	-91.80583222	14.4436442	-85.20968557	11.98852203	299879.5272	173150.3878	0.013647101	0.030565701	0	764.5775579	0.000364047	109.1702535	0.003143958	1.05E-08	5.39E-07	0.171428571
6949	73	37	-91.80583222	14.4436442	-86.24959113	11.74024027	299879.5272	167921.2253	0.013647101	0.000792389	0	672.7924535	0.000364084	109.1813403	0.003144277	1.05E-08	5.39E-07	0.171428571
7720	81	40	-89.50830881	15.03699276	-86.40445494	13.16885249	216812.082	202207.8803	0.008983418	0.023184379	0	394.0423587	0.000510865	110.7618053	0.003189792	1.47E-08	3.92E-07	0.123
6194	65	50	-90.74736242	14.55058721	-85.68082843	11.38274111	321906.9199	158544.5028	0.029089592	0.012389532	0	652.4026202	0.000349471	112.497217	0.00323977	1.01E-08	3.24E-08	0.01
6188	65	44	-90.74736242	14.55058721	-86.47528336	13.48490702	321906.9199	143433.5157	0.029089592	0.003448414	0	475.9976662	0.000350324	112.7718332	0.003247679	1.01E-08	3.25E-08	0.01
7922	83	50	-89.94767901	14.6201833	-85.68082843	11.38274111	311905.2886	158544.5028	0.016139767	0.012389532	0	586.0246243	0.000362077	112.9337951	0.003252343	1.04E-08	0	0
6180	65	36	-90.74736242	14.55058721	-85.54239344	12.38694965	321906.9199	159365.8367	0.029089592	0.0067583	0	612.2378332	0.000357252	115.0019889	0.003311904	1.03E-08	3.31E-08	0.01
2294	24	87	-86.43124423	16.34424387	-77.9166125	8.16737777	29584.30292	48697.30539	0	0	0	1296.887115	9.50E-05	2.81152986	0.003339315	1.13E-07	4.14E-06	1.24
7916	83	44	-89.94767901	14.6201833	-86.47528336	13.48490702	311905.2886	143433.5157	0.016139767	0.003448414	0	395.3599399	0.000371779	115.9597079	0.003339485	1.07E-08	0	0
7908	83	36	-89.94767901	14.6201833	-85.54239344	12.38694965	311905.2886	159365.8367	0.016139767	0.0067583	0	537.2646596	0.000372795	116.2767371	0.003348615	1.07E-08	0	0
7339	77	43	-90.38483016	15.11601326	-86.58498728	12.60755979	264104.729	187250.8158	0.001978215	0	0	496.1680202	0.000441644	116.6401537	0.003359081	1.27E-08	4.74E-07	0.14125
1300	14	53	-88.49499794	13.3710718	-78.31687453	9.1675003	380687.1362	448.8701172	0.031747742	0	0	1204.370563	1.41E-06	0.538593014	0.003359355	8.82E-09	0	0
6082	64	34	-90.08363067	14.90564909	-84.22136978	13.99178638	154163.4883	373301.9517	0.003435747	0.003602332	0	639.5188422	0.0007604	117.2258876	0.003375949	2.19E-08	0	0
6389	67	53	-91.00978056	14.16242638	-78.31687453	9.1675003	695366.8672	448.8701172	0.027485186	0	0	1489.504584	1.33E-06	0.928105514	0.003396164	4.88E-09	3.19E-05	9.3975
6953	73	41	-91.80583222	14.4436442	-85.92960991	11.8667795	299879.5272	182718.5967	0.013647101	0.032000574	0	697.9284863	0.000393285	117.93801	0.003396458	1.13E-08	5.82E-07	0.171428571
6482	68	50	-90.35697261	14.1560939	-85.68082843	11.38274111	335011.8289	158544.5028	0.000782466	0.012389532	0	593.6225654	0.000362129	121.3175744	0.003493784	1.04E-08	1.20E-07	0.034285714
6183	65	39	-90.74736242	14.55058721	-85.20968557	11.98852203	321906.9199	173150.3878	0.029089592	0.030565701	0	663.7104257	0.000379149	122.0506603	0.003514896	1.09E-08	3.51E-08	0.01
6476	68	44	-90.35697261	14.1560939	-86.47528336	13.48490702	335011.8289	143433.5157	0.000782466	0.003448414	0	425.8339046	0.000364903	122.2469705	0.00352055	1.05E-08	1.21E-07	0.034285714
6181	65	37	-90.74736242	14.55058721	-86.24959113	11.74024027	321906.9199	167921.2253	0.029089592	0.000792389	0	578.7690573	0.000380241	122.4023112	0.003525023	1.10E-08	3.53E-08	0.01
2684	28	93	-89.03880915	14.48254725	-85.39581391	10.44763584	118918.009	355210.895	0	0.054349159	0	598.2220514	0.000755024	89.78590934	0.003532428	2.97E-08	0	0
7911	83	39	-89.94767901	14.6201833	-85.20968557	11.98852203	311905.2886	173150.3878	0.016139767	0.030565701	0	590.4473139	0.000393991	122.8878097	0.003539005	1.13E-08	0	0
7909	83	37	-89.94767901	14.6201833	-86.24959113	11.74024027	311905.2886	167921.2253	0.016139767	0.000792389	0	512.7942322	0.000395618	123.3954484	0.003553624	1.14E-08	0	0
2686	28	95	-89.03880915	14.48254725	-83.348243	9.94722979	118918.009	386327.0638	0	0.111229108	0	798.062937	0.000762125	90.63034526	0.00356565	3.00E-08	0	0
6468	68	36	-90.35697261	14.1560939	-85.54239344	12.38694965	335011.8289	159365.8367	0.000782466	0.0067583	0	557.0841283	0.000370191	124.0182153	0.003571559	1.07E-08	1.22E-07	0.034285714
6955	73	43	-91.80583222	14.4436442	-86.58498728	12.60755979	299879.5272	187250.8158	0.013647101	0	0	600.3531894	0.000416029	124.7585179	0.003592879	1.20E-08	6.16E-07	0.171428571
7336	77	40	-90.38483016	15.11601326	-86.40445494	13.16885249	264104.729	202207.8803	0.001978215	0.023184379	0	480.8132823	0.000482312	127.3807833	0.003668397	1.39E-08	5.18E-07	0.14125
6773	71	53	-91.7138241	14.78729817	-78.31687453	9.1675003	770698.3658	448.8701172	0.045366925	0	0	1585.278986	1.31E-06	1.006227523	0.003682032	4.78E-09	1.42E-07	0.038695652
6865	72	49	-91.43092591	14.37944492	-84.74962368	11.32137101	547896.1637	109516.709	0.024131479	0	0	800.2846358	0.000235117	128.8194436	0.003709828	6.77E-09	2.31E-06	0.622631579
2304	24	97	-86.43124423	16.34424387	-83.98946643	9.60785857	29584.30292	1528208.494	0	0.632266775	0	794.5711862	0.003190702	94.39470559	0.00371375	1.26E-07	4.61E-06	1.24
2109	22	94	-84.33562793	15.23207662	-84.01510061	10.41992897	81478.69889	463152.89	0	0.491307994	0	536.3642628	0.001167741	95.14602853	0.00374331	4.59E-08	0.000111888	29.89
6471	68	39	-90.35697261	14.1560939	-85.20968557	11.98852203	335011.8289	173150.3878	0.000782466	0.030565701	0	607.515422	0.000392166	131.3802618	0.003783576	1.13E-08	1.30E-07	0.034285714
6185	65	41	-90.74736242	14.55058721	-85.92960991	11.8667795	321906.9199	182718.5967	0.029089592	0.032000574	0	600.9960838	0.000410611	132.1786169	0.003806568	1.18E-08	3.81E-08	0.01
6469	68	37	-90.35697261	14.1560939	-86.24959113	11.74024027	335011.8289	167921.2253	0.000782466	0.000792389	0	519.9971007	0.000395546	132.5125329	0.003816184	1.14E-08	1.31E-07	0.034285714
7826	82	50	-89.42501156	14.68586852	-85.68082843	11.38274111	358045.9218	158544.5028	0.017018581	0.012389532	0	547.2962232	0.000370173	132.539002	0.003816947	1.07E-08	5.55E-08	0.014545455
6090	64	42	-90.08363067	14.90564909	-85.52308978	13.73866157	154163.4883	397779.8083	0.003435747	0.004599209	0	508.3202136	0.000864507	133.2754672	0.003838156	2.49E-08	0	0
7913	83	41	-89.94767901	14.6201833	-85.92960991	11.8667795	311905.2886	182718.5967	0.016139767	0.032000574	0	531.9715044	0.000427343	133.2906811	0.003838594	1.23E-08	0	0
2687	28	96	-89.03880915	14.48254725	-83.72784539	9.15344384	118918.009	434760.1327	0	0.077784133	0	827.8683737	0.000828184	98.48597964	0.003874713	3.26E-08	0	0
6952	73	40	-91.80583222	14.4436442	-86.40445494	13.16885249	299879.5272	202207.8803	0.013647101	0.023184379	0	600.3747839	0.000449977	134.938848	0.003886059	1.30E-08	6.66E-07	0.171428571
2107	22	92	-84.33562793	15.23207662	-83.68163407	9.81859182	81478.69889	528781.3808	0	0.400266384	0	606.2911207	0.001225167	99.8249917	0.003927393	4.82E-08	0.00011739	29.89
7812	82	36	-89.42501156	14.68586852	-85.54239344	12.38694965	358045.9218	159365.8367	0.017018581	0.0067583	0	491.5564831	0.000383538	137.3241472	0.003954752	1.10E-08	5.75E-08	0.014545455
7820	82	44	-89.42501156	14.68586852	-86.47528336	13.48490702	358045.9218	143433.5157	0.017018581	0.003448414	0	345.113673	0.000388043	138.9371268	0.004001204	1.12E-08	5.82E-08	0.014545455
820	9	53	-88.255355	13.54238209	-78.31687453	9.1675003	460032.2397	448.8701172	0.092843266	0	0	1187.692315	1.40E-06	0.646076595	0.00402976	8.76E-09	0	0
1204	13	53	-89.68958623	13.69553656	-78.31687453	9.1675003	477052.026	448.8701172	0.063612766	0	0	1337.827598	1.36E-06	0.650391931	0.004056676	8.50E-09	1.77E-08	0.004375
6187	65	43	-90.74736242	14.55058721	-86.58498728	12.60755979	321906.9199	187250.8158	0.029089592	0	0	499.1994832	0.00043904	141.3299464	0.004070114	1.26E-08	4.07E-08	0.01
7634	80	50	-89.00646949	15.55287175	-85.68082843	11.38274111	393764.8326	158544.5028	0.018932172	0.012389532	0	586.916626	0.000362513	142.7447626	0.004110859	1.04E-08	9.18E-07	0.223333333
6473	68	41	-90.35697261	14.1560939	-85.92960991	11.8667795	335011.8289	182718.5967	0.000782466	0.032000574	0	543.1392045	0.000426372	142.8396809	0.004113592	1.23E-08	1.41E-07	0.034285714
7715	81	35	-89.50830881	15.03699276	-84.19324588	12.24943412	216812.082	321773.9718	0.008983418	0.00216333	0	652.7513266	0.000661496	143.420417	0.004130317	1.91E-08	5.08E-07	0.123
6289	66	49	-90.92247677	14.69494518	-84.74962368	11.32137101	603370.5531	109516.709	0.027793468	0	0	766.9023897	0.00023824	143.7467685	0.004139715	6.86E-09	1.27E-07	0.030625
7915	83	43	-89.94767901	14.6201833	-86.58498728	12.60755979	311905.2886	187250.8158	0.016139767	0	0	426.8890024	0.000461785	144.0332265	0.004147965	1.33E-08	0	0
7815	82	39	-89.42501156	14.68586852	-85.20968557	11.98852203	358045.9218	173150.3878	0.017018581	0.030565701	0	545.9734272	0.000404029	144.660994	0.004166044	1.16E-08	6.06E-08	0.014545455
7813	82	37	-89.42501156	14.68586852	-86.24959113	11.74024027	358045.9218	167921.2253	0.017018581	0.000792389	0	474.9067986	0.000405505	145.1894078	0.004181261	1.17E-08	6.08E-08	0.014545455
6572	69	44	-91.26344449	14.71640628	-86.47528336	13.48490702	428908.5122	143433.5157	0.013716017	0.003448414	0	534.3561399	0.00034023	145.927664	0.004202522	9.80E-09	1.79E-06	0.4265
7537	79	49	-90.0179129	16.97590548	-84.74962368	11.32137101	630139.0839	109516.709	0.01149799	0	0	847.3951593	0.000231994	146.1884317	0.004210032	6.68E-09	3.93E-07	0.093333333
6578	69	50	-91.26344449	14.71640628	-85.68082843	11.38274111	428908.5122	158544.5028	0.013716017	0.012389532	0	709.4034889	0.000342735	147.0019538	0.00423346	9.87E-09	1.81E-06	0.4265
7061	74	53	-91.93148507	15.01877812	-78.31687453	9.1675003	889868.3885	448.8701172	0.00645031	0	0	1616.601898	1.31E-06	1.1664804	0.004268436	4.80E-09	3.41E-07	0.08
7620	80	36	-89.00646949	15.55287175	-85.54239344	12.38694965	393764.8326	159365.8367	0.018932172	0.0067583	0	513.5708526	0.000378615	149.0853535	0.00429346	1.09E-08	9.59E-07	0.223333333
6564	69	36	-91.26344449	14.71640628	-85.54239344	12.38694965	428908.5122	159365.8367	0.013716017	0.0067583	0	670.6240509	0.00034958	149.9379751	0.004318014	1.01E-08	1.84E-06	0.4265
7628	80	44	-89.00646949	15.55287175	-86.47528336	13.48490702	393764.8326	143433.5157	0.018932172	0.003448414	0	356.6162817	0.000384359	151.3470016	0.004358592	1.11E-08	9.73E-07	0.223333333
6184	65	40	-90.74736242	14.55058721	-86.40445494	13.16885249	321906.9199	202207.8803	0.029089592	0.023184379	0	493.5021565	0.000476544	153.4029219	0.0044178	1.37E-08	4.42E-08	0.01
6475	68	43	-90.35697261	14.1560939	-86.58498728	12.60755979	335011.8289	187250.8158	0.000782466	0	0	442.9894987	0.000458447	153.5851762	0.004423048	1.32E-08	1.52E-07	0.034285714
7726	81	46	-89.50830881	15.03699276	-86.096116	11.99578128	216812.082	317482.1632	0.008983418	0.023951279	0	500.5529177	0.000714776	154.9720483	0.004462988	2.06E-08	5.49E-07	0.123
7621	80	37	-89.00646949	15.55287175	-86.24959113	11.74024027	393764.8326	167921.2253	0.018932172	0.000792389	0	518.2510505	0.000394995	155.5352787	0.004479209	1.14E-08	1.00E-06	0.223333333
8018	84	50	-89.89763804	14.20802104	-85.68082843	11.38274111	421992.6207	158544.5028	0.007394574	0.012389532	0	554.8754311	0.000369996	156.1355416	0.004496496	1.07E-08	7.14E-08	0.015882353
6668	70	44	-91.37730096	15.0145949	-86.47528336	13.48490702	464581.024	143433.5157	0	0.003448414	0	555.1444871	0.000337558	156.8230397	0.004516295	9.72E-09	0	0
7817	82	41	-89.42501156	14.68586852	-85.92960991	11.8667795	358045.9218	182718.5967	0.017018581	0.032000574	0	491.3866508	0.000438372	156.9574714	0.004520166	1.26E-08	6.57E-08	0.014545455
7623	80	39	-89.00646949	15.55287175	-85.20968557	11.98852203	393764.8326	173150.3878	0.018932172	0.030565701	0	570.3848316	0.000398852	157.0539467	0.004522944	1.15E-08	1.01E-06	0.223333333
7912	83	40	-89.94767901	14.6201833	-86.40445494	13.16885249	311905.2886	202207.8803	0.016139767	0.023184379	0	415.2166236	0.000503735	157.1174568	0.004524773	1.45E-08	0	0
7253	76	53	-90.95022708	15.45078794	-78.31687453	9.1675003	932714.8498	448.8701172	0.004495806	0	0	1539.690161	1.33E-06	1.242156941	0.004545355	4.87E-09	8.48E-07	0.186666667
7728	81	48	-89.50830881	15.03699276	-86.21745522	13.74098606	216812.082	298173.7028	0.008983418	0.006985151	0	382.72	0.000728452	157.9372476	0.004548382	2.10E-08	5.59E-07	0.123
6674	70	50	-91.37730096	15.0145949	-85.68082843	11.38274111	464581.024	158544.5028	0	0.012389532	0	737.2475764	0.000340008	157.9613959	0.004549078	9.79E-09	0	0
5208	55	24	-80.39358121	7.57944176	-86.43124423	16.34424387	90134.67256	29584.30292	0.044559475	0	0	1175.165611	6.24E-05	5.625712934	0.004582992	5.08E-08	0	0
6565	69	37	-91.26344449	14.71640628	-86.24959113	11.74024027	428908.5122	167921.2253	0.013716017	0.000792389	0	635.771738	0.000371751	159.4471639	0.004591866	1.07E-08	1.96E-06	0.4265
6567	69	39	-91.26344449	14.71640628	-85.20968557	11.98852203	428908.5122	173150.3878	0.013716017	0.030565701	0	721.9040715	0.000371808	159.4717257	0.004592573	1.07E-08	1.96E-06	0.4265
8012	84	44	-89.89763804	14.20802104	-86.47528336	13.48490702	421992.6207	143433.5157	0.007394574	0.003448414	0	378.2383894	0.000378707	159.8114247	0.004602356	1.09E-08	7.31E-08	0.015882353
8004	84	36	-89.89763804	14.20802104	-85.54239344	12.38694965	421992.6207	159365.8367	0.007394574	0.0067583	0	513.0747341	0.000379951	160.3366433	0.004617482	1.09E-08	7.33E-08	0.015882353
6660	70	36	-91.37730096	15.0145949	-85.54239344	12.38694965	464581.024	159365.8367	0	0.0067583	0	694.8976747	0.000347112	161.2617169	0.004644123	1.00E-08	0	0
1108	12	53	-89.50770667	14.1209722	-78.31687453	9.1675003	551607.4197	448.8701172	0.073083727	0	0	1337.354056	1.36E-06	0.7516171	0.004688046	8.50E-09	0	0
8374	88	22	-77.76959024	8.23142432	-84.33562793	15.23207662	35610.49025	81478.69889	0	0	0	1056.823093	0.000161634	5.755874468	0.004689028	1.32E-07	0	0
6472	68	40	-90.35697261	14.1560939	-86.40445494	13.16885249	335011.8289	202207.8803	0.000782466	0.023184379	0	441.0609267	0.000496525	166.3418872	0.004790425	1.43E-08	1.64E-07	0.034285714
6385	67	49	-91.00978056	14.16242638	-84.74962368	11.32137101	695366.8672	109516.709	0.027485186	0	0	748.9760435	0.000240323	167.1129257	0.00481263	6.92E-09	4.52E-05	9.3975
7331	77	35	-90.38483016	15.11601326	-84.19324588	12.24943412	264104.729	321773.9718	0.001978215	0.00216333	0	741.1136745	0.00063847	168.6230065	0.004856118	1.84E-08	6.86E-07	0.14125
7625	80	41	-89.00646949	15.55287175	-85.92960991	11.8667795	393764.8326	182718.5967	0.018932172	0.032000574	0	527.8131874	0.000429088	168.9596665	0.004865813	1.24E-08	1.09E-06	0.223333333
8007	84	39	-89.89763804	14.20802104	-85.20968557	11.98852203	421992.6207	173150.3878	0.007394574	0.030565701	0	564.6394063	0.000401385	169.3813437	0.004877957	1.16E-08	7.75E-08	0.015882353
7714	81	34	-89.50830881	15.03699276	-84.22136978	13.99178638	216812.082	373301.9517	0.008983418	0.003602332	0	581.0064146	0.000784755	170.1443411	0.00489993	2.26E-08	6.03E-07	0.123
6095	64	47	-90.08363067	14.90564909	-85.5144954	12.93446893	154163.4883	530565.5875	0.003435747	0.011265039	0	539.7792607	0.001104745	170.3112674	0.004904738	3.18E-08	0	0
7819	82	43	-89.42501156	14.68586852	-86.58498728	12.60755979	358045.9218	187250.8158	0.017018581	0	0	384.2551803	0.000477472	170.956969	0.004923333	1.38E-08	7.16E-08	0.014545455
8005	84	37	-89.89763804	14.20802104	-86.24959113	11.74024027	421992.6207	167921.2253	0.007394574	0.000792389	0	481.3015895	0.000405358	171.0579713	0.004926242	1.17E-08	7.82E-08	0.015882353
6661	70	37	-91.37730096	15.0145949	-86.24959113	11.74024027	464581.024	167921.2253	0	0.000792389	0	663.626128	0.000368299	171.1045854	0.004927584	1.06E-08	0	0
6663	70	39	-91.37730096	15.0145949	-85.20968557	11.98852203	464581.024	173150.3878	0	0.030565701	0	747.0516682	0.000369332	171.5845613	0.004941407	1.06E-08	0	0
6569	69	41	-91.26344449	14.71640628	-85.92960991	11.8667795	428908.5122	182718.5967	0.013716017	0.032000574	0	658.5768852	0.000401744	172.3112324	0.004962334	1.16E-08	2.12E-06	0.4265
3070	32	95	-87.58996607	13.53588089	-83.348243	9.94722979	154215.8481	386327.0638	0.006090659	0.111229108	0	610.4171711	0.000828375	127.7485164	0.005025982	3.26E-08	6.42E-07	0.127777778
2685	28	94	-89.03880915	14.48254725	-84.01510061	10.41992897	118918.009	463152.89	0	0.491307994	0	708.3379179	0.001076313	127.9930533	0.005035603	4.23E-08	0	0
3068	32	93	-87.58996607	13.53588089	-85.39581391	10.44763584	154215.8481	355210.895	0.006090659	0.054349159	0	418.2825334	0.000843546	130.08822	0.005118033	3.32E-08	6.54E-07	0.127777778
6769	71	49	-91.7138241	14.78729817	-84.74962368	11.32137101	770698.3658	109516.709	0.045366925	0	0	847.2136843	0.000230736	177.8274831	0.005121195	6.64E-09	1.98E-07	0.038695652
7344	77	48	-90.38483016	15.11601326	-86.21745522	13.74098606	264104.729	298173.7028	0.001978215	0.006985151	0	474.2217148	0.000684509	180.7820013	0.005206281	1.97E-08	7.35E-07	0.14125
7342	77	46	-90.38483016	15.11601326	-86.096116	11.99578128	264104.729	317482.1632	0.001978215	0.023951279	0	579.1559192	0.00068591	181.1521291	0.00521694	1.98E-08	7.37E-07	0.14125
6947	73	35	-91.80583222	14.4436442	-84.19324588	12.24943412	299879.5272	321773.9718	0.013647101	0.00216333	0	859.1525515	0.000609383	182.7415635	0.005262714	1.75E-08	9.02E-07	0.171428571
7627	80	43	-89.00646949	15.55287175	-86.58498728	12.60755979	393764.8326	187250.8158	0.018932172	0	0	418.9838807	0.000465214	183.1847647	0.005275477	1.34E-08	1.18E-06	0.223333333
6571	69	43	-91.26344449	14.71640628	-86.58498728	12.60755979	428908.5122	187250.8158	0.013716017	0	0	557.3618417	0.000427101	183.1873053	0.00527555	1.23E-08	2.25E-06	0.4265
8009	84	41	-89.89763804	14.20802104	-85.92960991	11.8667795	421992.6207	182718.5967	0.007394574	0.032000574	0	502.6478206	0.000436968	184.3973871	0.005310399	1.26E-08	8.43E-08	0.015882353
2683	28	92	-89.03880915	14.48254725	-83.68163407	9.81859182	118918.009	528781.3808	0	0.400266384	0	779.8718008	0.001138396	135.3757299	0.005326058	4.48E-08	0	0
6665	70	41	-91.37730096	15.0145949	-85.92960991	11.8667795	464581.024	182718.5967	0	0.032000574	0	685.4037454	0.000398373	185.0765675	0.005329959	1.15E-08	0	0
6860	72	44	-91.43092591	14.37944492	-86.47528336	13.48490702	547896.1637	143433.5157	0.024131479	0.003448414	0	544.1400245	0.000338378	185.3957684	0.005339151	9.74E-09	3.32E-06	0.622631579
7816	82	40	-89.42501156	14.68586852	-86.40445494	13.16885249	358045.9218	202207.8803	0.017018581	0.023184379	0	367.1450126	0.0005237	187.5086641	0.0054	1.51E-08	7.85E-08	0.014545455
6866	72	50	-91.43092591	14.37944492	-85.68082843	11.38274111	547896.1637	158544.5028	0.024131479	0.012389532	0	706.8874815	0.000343143	188.0066829	0.005414342	9.88E-09	3.37E-06	0.622631579
7445	78	53	-90.10131214	15.6392317	-78.31687453	9.1675003	1092594.784	448.8701172	0.001966865	0	0	1467.876079	1.35E-06	1.479655485	0.00541442	4.96E-09	1.79E-05	3.302941176
3071	32	96	-87.58996607	13.53588089	-83.72784539	9.15344384	154215.8481	434760.1327	0.006090659	0.077784133	0	644.1194963	0.000895478	138.0968814	0.005433116	3.52E-08	6.94E-07	0.127777778
6960	73	48	-91.80583222	14.4436442	-86.21745522	13.74098606	299879.5272	298173.7028	0.013647101	0.006985151	0	607.8942534	0.000633501	189.9739862	0.005470998	1.82E-08	9.38E-07	0.171428571
6852	72	36	-91.43092591	14.37944492	-85.54239344	12.38694965	547896.1637	159365.8367	0.024131479	0.0067583	0	674.5646824	0.000348988	191.2093194	0.005506574	1.01E-08	3.43E-06	0.622631579
5112	54	24	-80.70066859	7.854791	-86.43124423	16.34424387	112871.9443	29584.30292	0.225547413	0	0	1131.018381	6.08E-05	6.863878702	0.005591665	4.95E-08	0	0
7722	81	42	-89.50830881	15.03699276	-85.52308978	13.73866157	216812.082	397779.8083	0.008983418	0.004599209	0	452.9776193	0.000897494	194.5875592	0.005603862	2.58E-08	6.89E-07	0.123
6958	73	46	-91.80583222	14.4436442	-86.096116	11.99578128	299879.5272	317482.1632	0.013647101	0.023951279	0	675.4756337	0.000653449	195.9558709	0.005643268	1.88E-08	9.67E-07	0.171428571
6667	70	43	-91.37730096	15.0145949	-86.58498728	12.60755979	464581.024	187250.8158	0	0	0	582.7112857	0.000422928	196.4841582	0.005658482	1.22E-08	0	0
7157	75	53	-91.56021692	15.65117721	-78.31687453	9.1675003	1181507.388	448.8701172	0.002731493	0	0	1608.309363	1.32E-06	1.556812323	0.005696756	4.82E-09	3.97E-07	0.0696875
7330	77	34	-90.38483016	15.11601326	-84.22136978	13.99178638	264104.729	373301.9517	0.001978215	0.003602332	0	675.1880533	0.000752055	198.6212766	0.005720028	2.17E-08	8.08E-07	0.14125
6568	69	40	-91.26344449	14.71640628	-86.40445494	13.16885249	428908.5122	202207.8803	0.013716017	0.023184379	0	552.018883	0.000463324	198.723432	0.00572297	1.33E-08	2.44E-06	0.4265
8011	84	43	-89.89763804	14.20802104	-86.58498728	12.60755979	421992.6207	187250.8158	0.007394574	0	0	400.1697627	0.000473335	199.7440533	0.005752363	1.36E-08	9.14E-08	0.015882353
2398	25	95	-87.88052976	14.09739046	-83.348243	9.94722979	182395.449	386327.0638	0	0.111229108	0	675.3189614	0.00080552	146.9231398	0.005780365	3.17E-08	1.28E-08	0.002222222
2396	25	93	-87.88052976	14.09739046	-85.39581391	10.44763584	182395.449	355210.895	0	0.054349159	0	487.5374584	0.000807262	147.240921	0.005792868	3.18E-08	1.29E-08	0.002222222
7624	80	40	-89.00646949	15.55287175	-86.40445494	13.16885249	393764.8326	202207.8803	0.018932172	0.023184379	0	385.8824627	0.000516034	203.1961447	0.005851778	1.49E-08	1.31E-06	0.223333333
6855	72	39	-91.43092591	14.37944492	-85.20968557	11.98852203	547896.1637	173150.3878	0.024131479	0.030565701	0	724.2437882	0.000371477	203.5308535	0.005861417	1.07E-08	3.65E-06	0.622631579
6179	65	35	-90.74736242	14.55058721	-84.19324588	12.24943412	321906.9199	321773.9718	0.029089592	0.00216333	0	753.8477223	0.00063258	203.6320213	0.005864331	1.82E-08	5.86E-08	0.01
6853	72	37	-91.43092591	14.37944492	-86.24959113	11.74024027	547896.1637	167921.2253	0.024131479	0.000792389	0	633.4501098	0.000372205	203.9299477	0.005872911	1.07E-08	3.66E-06	0.622631579
7907	83	35	-89.94767901	14.6201833	-84.19324588	12.24943412	311905.2886	321773.9718	0.016139767	0.00216333	0	676.0124272	0.000655736	204.5274861	0.005890119	1.89E-08	0	0
7057	74	49	-91.93148507	15.01877812	-84.74962368	11.32137101	889868.3885	109516.709	0.00645031	0	0	879.6677094	0.000230385	205.0127462	0.005904094	6.63E-09	4.72E-07	0.08
436	5	53	-89.36693528	13.70233199	-78.31687453	9.1675003	701221.8125	448.8701172	0.088857167	0	0	1305.600244	1.37E-06	0.961456617	0.005996874	8.55E-09	0	0
6284	66	44	-90.92247677	14.69494518	-86.47528336	13.48490702	603370.5531	143433.5157	0.027793468	0.003448414	0	498.2668584	0.000347683	209.7818204	0.006041437	1.00E-08	1.85E-07	0.030625
6290	66	50	-90.92247677	14.69494518	-85.68082843	11.38274111	603370.5531	158544.5028	0.027793468	0.012389532	0	676.908044	0.000347779	209.8393238	0.006043093	1.00E-08	1.85E-07	0.030625
8380	88	28	-77.76959024	8.23142432	-89.03880915	14.48254725	35610.49025	118918.009	0	0	0	1411.286094	0.000208386	7.420733227	0.006045307	1.70E-07	0	0
7538	79	50	-90.0179129	16.97590548	-85.68082843	11.38274111	630139.0839	158544.5028	0.01149799	0.012389532	0	778.1697019	0.000334576	210.8291239	0.006071598	9.64E-09	5.67E-07	0.093333333
6946	73	34	-91.80583222	14.4436442	-84.22136978	13.99178638	299879.5272	373301.9517	0.013647101	0.003602332	0	819.256503	0.000707829	212.2632791	0.0061129	2.04E-08	1.05E-06	0.171428571
2262	24	55	-86.43124423	16.34424387	-80.39358121	7.57944176	29584.30292	90134.67256	0	0.044559475	0	1175.165611	0.000174062	5.149497221	0.00611617	2.07E-07	7.58E-06	1.24
6664	70	40	-91.37730096	15.0145949	-86.40445494	13.16885249	464581.024	202207.8803	0	0.023184379	0	574.371135	0.000459469	213.4607245	0.006147384	1.32E-08	0	0
7532	79	44	-90.0179129	16.97590548	-86.47528336	13.48490702	630139.0839	143433.5157	0.01149799	0.003448414	0	543.3778139	0.000339934	214.2059725	0.006168847	9.79E-09	5.76E-07	0.093333333
6276	66	36	-90.92247677	14.69494518	-85.54239344	12.38694965	603370.5531	159365.8367	0.027793468	0.0067583	0	635.8396897	0.000355418	214.4488495	0.006175841	1.02E-08	1.89E-07	0.030625
2106	22	91	-84.33562793	15.23207662	-84.61035989	10.56320411	81478.69889	916506.4614	0	0.178088387	0	520.1544495	0.001943016	158.3143993	0.006228529	7.64E-08	0.000186171	29.89
6192	65	48	-90.74736242	14.55058721	-86.21745522	13.74098606	321906.9199	298173.7028	0.029089592	0.006985151	0	496.7837962	0.000672102	216.3542003	0.006230713	1.94E-08	6.23E-08	0.01
8008	84	40	-89.89763804	14.20802104	-86.40445494	13.16885249	421992.6207	202207.8803	0.007394574	0.023184379	0	394.7876413	0.000514094	216.9440787	0.0062477	1.48E-08	9.92E-08	0.015882353
2399	25	96	-87.88052976	14.09739046	-83.72784539	9.15344384	182395.449	434760.1327	0	0.077784133	0	711.9809939	0.000871005	158.8673851	0.006250285	3.43E-08	1.39E-08	0.002222222
7524	79	36	-90.0179129	16.97590548	-85.54239344	12.38694965	630139.0839	159365.8367	0.01149799	0.0067583	0	701.6032004	0.000346248	218.1841158	0.006283412	9.97E-09	5.86E-07	0.093333333
6467	68	35	-90.35697261	14.1560939	-84.19324588	12.24943412	335011.8289	321773.9718	0.000782466	0.00216333	0	700.2784054	0.000651346	218.2086486	0.006284118	1.88E-08	2.15E-07	0.034285714
6190	65	46	-90.74736242	14.55058721	-86.096116	11.99578128	321906.9199	317482.1632	0.029089592	0.023951279	0	578.1217753	0.000683515	220.0281297	0.006336517	1.97E-08	6.34E-08	0.01
6857	72	41	-91.43092591	14.37944492	-85.92960991	11.8667795	547896.1637	182718.5967	0.024131479	0.032000574	0	658.1305752	0.000401867	220.1816314	0.006340938	1.16E-08	3.95E-06	0.622631579
7249	76	49	-90.95022708	15.45078794	-84.74962368	11.32137101	932714.8498	109516.709	0.004495806	0	0	812.9306516	0.000236235	220.3400557	0.0063455	6.80E-09	1.18E-06	0.186666667
7920	83	48	-89.94767901	14.6201833	-86.21745522	13.74098606	311905.2886	298173.7028	0.016139767	0.006985151	0	413.9635722	0.000712554	222.2494105	0.006400487	2.05E-08	0	0
7918	83	46	-89.94767901	14.6201833	-86.096116	11.99578128	311905.2886	317482.1632	0.016139767	0.023951279	0	508.8875415	0.000712581	222.2576524	0.006400724	2.05E-08	0	0
8278	87	22	-77.9166125	8.16737777	-84.33562793	15.23207662	48697.30539	81478.69889	0	0	0	1051.433772	0.000162385	7.907722911	0.006442034	1.32E-07	4.32E-06	0.67
7338	77	42	-90.38483016	15.11601326	-85.52308978	13.73866157	264104.729	397779.8083	0.001978215	0.004599209	0	545.6240807	0.000850696	224.6727616	0.006470276	2.45E-08	9.14E-07	0.14125
7525	79	37	-90.0179129	16.97590548	-86.24959113	11.74024027	630139.0839	167921.2253	0.01149799	0.000792389	0	709.8278157	0.000360942	227.4433786	0.006550066	1.04E-08	6.11E-07	0.093333333
6279	66	39	-90.92247677	14.69494518	-85.20968557	11.98852203	603370.5531	173150.3878	0.027793468	0.030565701	0	687.5799272	0.000377491	227.7667913	0.00655938	1.09E-08	2.01E-07	0.030625
6277	66	37	-90.92247677	14.69494518	-86.24959113	11.74024027	603370.5531	167921.2253	0.027793468	0.000792389	0	603.2794261	0.000377866	227.9932447	0.006565902	1.09E-08	2.01E-07	0.030625
7527	79	39	-90.0179129	16.97590548	-85.20968557	11.98852203	630139.0839	173150.3878	0.01149799	0.030565701	0	758.7065734	0.000367749	231.7329288	0.0066736	1.06E-08	6.23E-07	0.093333333
2204	23	93	-88.202602	14.32433347	-85.39581391	10.44763584	215135.2603	355210.895	0	0.054349159	0	528.0735527	0.000789017	169.7454416	0.006678258	3.10E-08	6.26E-08	0.009375
2206	23	95	-88.202602	14.32433347	-83.348243	9.94722979	215135.2603	386327.0638	0	0.111229108	0	717.9852969	0.000791817	170.347653	0.006701951	3.12E-08	6.28E-08	0.009375
6859	72	43	-91.43092591	14.37944492	-86.58498728	12.60755979	547896.1637	187250.8158	0.024131479	0	0	559.9154376	0.000426546	233.7029508	0.006730334	1.23E-08	4.19E-06	0.622631579
6480	68	48	-90.35697261	14.1560939	-86.21745522	13.74098606	335011.8289	298173.7028	0.000782466	0.006985151	0	449.218775	0.000697776	233.763166	0.006732068	2.01E-08	2.31E-07	0.034285714
8088	85	24	-82.58360169	9.21422093	-86.43124423	16.34424387	122255.3229	29584.30292	0.019749342	0	0	896.0174717	6.84E-05	8.362369557	0.006812412	5.57E-08	1.36E-07	0.02
6178	65	34	-90.74736242	14.55058721	-84.22136978	13.99178638	321906.9199	373301.9517	0.029089592	0.003602332	0	706.1758527	0.000738787	237.8207795	0.006848922	2.13E-08	6.85E-08	0.01
6954	73	42	-91.80583222	14.4436442	-85.52308978	13.73866157	299879.5272	397779.8083	0.013647101	0.004599209	0	682.2745399	0.000793317	237.8995345	0.00685119	2.28E-08	1.17E-06	0.171428571
6478	68	46	-90.35697261	14.1560939	-86.096116	11.99578128	335011.8289	317482.1632	0.000782466	0.023951279	0	520.3893987	0.000710618	238.0653663	0.006855965	2.05E-08	2.35E-07	0.034285714
7906	83	34	-89.94767901	14.6201833	-84.22136978	13.99178638	311905.2886	373301.9517	0.016139767	0.003602332	0	621.091298	0.000770399	240.2916177	0.006920078	2.22E-08	0	0
7811	82	35	-89.42501156	14.68586852	-84.19324588	12.24943412	358045.9218	321773.9718	0.017018581	0.00216333	0	627.3932002	0.000671687	240.4947194	0.006925927	1.93E-08	1.01E-07	0.014545455
6380	67	44	-91.00978056	14.16242638	-86.47528336	13.48490702	695366.8672	143433.5157	0.027485186	0.003448414	0	495.5003005	0.000348786	242.5339996	0.006984656	1.00E-08	6.56E-05	9.3975
6386	67	50	-91.00978056	14.16242638	-85.68082843	11.38274111	695366.8672	158544.5028	0.027485186	0.012389532	0	655.474195	0.000351738	244.5870264	0.00704378	1.01E-08	6.62E-05	9.3975
6281	66	41	-90.92247677	14.69494518	-85.92960991	11.8667795	603370.5531	182718.5967	0.027793468	0.032000574	0	625.2984287	0.000408276	246.3417329	0.007094314	1.18E-08	2.17E-07	0.030625
8416	88	64	-77.76959024	8.23142432	-90.08363067	14.90564909	35610.49025	154163.4883	0	0.003435747	0	1532.642527	0.000257417	9.166741459	0.007108852	2.00E-07	0	0
7727	81	47	-89.50830881	15.03699276	-85.5144954	12.93446893	216812.082	530565.5875	0.008983418	0.011265039	0	490.3697313	0.001140145	247.1971888	0.00711895	3.28E-08	8.76E-07	0.123
7529	79	41	-90.0179129	16.97590548	-85.92960991	11.8667795	630139.0839	182718.5967	0.01149799	0.032000574	0	718.8335362	0.000392777	247.5043503	0.007127795	1.13E-08	6.65E-07	0.093333333
6372	67	36	-91.00978056	14.16242638	-85.54239344	12.38694965	695366.8672	159365.8367	0.027485186	0.0067583	0	623.9070136	0.00035801	248.948258	0.007169378	1.03E-08	6.74E-05	9.3975
3069	32	94	-87.58996607	13.53588089	-84.01510061	10.41992897	154215.8481	463152.89	0.006090659	0.491307994	0	520.9239785	0.001184042	182.5979886	0.007183913	4.66E-08	9.18E-07	0.127777778
2207	23	96	-88.202602	14.32433347	-83.72784539	9.15344384	215135.2603	434760.1327	0	0.077784133	0	753.6975297	0.000857323	184.4404856	0.007256402	3.37E-08	6.80E-08	0.009375
6856	72	40	-91.43092591	14.37944492	-86.40445494	13.16885249	547896.1637	202207.8803	0.024131479	0.023184379	0	559.42244	0.000461482	252.8442165	0.007281577	1.33E-08	4.53E-06	0.622631579
6466	68	34	-90.35697261	14.1560939	-84.22136978	13.99178638	335011.8289	373301.9517	0.000782466	0.003602332	0	662.1886678	0.000758516	254.1117085	0.007318079	2.18E-08	2.51E-07	0.034285714
6764	71	44	-91.7138241	14.78729817	-86.47528336	13.48490702	770698.3658	143433.5157	0.045366925	0.003448414	0	583.2682589	0.000330807	254.9525942	0.007342295	9.53E-09	2.84E-07	0.038695652
2103	22	88	-84.33562793	15.23207662	-77.76959024	8.23142432	81478.69889	35610.49025	0	0	0	1056.823093	7.70E-05	6.270200595	0.007447254	9.14E-08	0.000222598	29.89
6770	71	50	-91.7138241	14.78729817	-85.68082843	11.38274111	770698.3658	158544.5028	0.045366925	0.012389532	0	755.2671685	0.000335799	258.7999816	0.007453095	9.67E-09	2.88E-07	0.038695652
3067	32	92	-87.58996607	13.53588089	-83.68163407	9.81859182	154215.8481	528781.3808	0.006090659	0.400266384	0	593.3850179	0.001239343	191.1263999	0.007519445	4.88E-08	9.61E-07	0.127777778
7822	82	46	-89.42501156	14.68586852	-86.096116	11.99578128	358045.9218	317482.1632	0.017018581	0.023951279	0	468.2838456	0.000731822	262.025709	0.007545991	2.11E-08	1.10E-07	0.014545455
6283	66	43	-90.92247677	14.69494518	-86.58498728	12.60755979	603370.5531	187250.8158	0.027793468	0	0	523.1214595	0.000435585	262.8191326	0.007568841	1.25E-08	2.32E-07	0.030625
7531	79	43	-90.0179129	16.97590548	-86.58498728	12.60755979	630139.0839	187250.8158	0.01149799	0	0	610.1509873	0.000417192	262.8892692	0.007570861	1.20E-08	7.07E-07	0.093333333
6756	71	36	-91.7138241	14.78729817	-85.54239344	12.38694965	770698.3658	159365.8367	0.045366925	0.0067583	0	718.5783719	0.000341833	263.4501032	0.007587012	9.84E-09	2.94E-07	0.038695652
7619	80	35	-89.00646949	15.55287175	-84.19324588	12.24943412	393764.8326	321773.9718	0.018932172	0.00216333	0	636.373308	0.000669108	263.4713743	0.007587625	1.93E-08	1.69E-06	0.223333333
6375	67	39	-91.00978056	14.16242638	-85.20968557	11.98852203	695366.8672	173150.3878	0.027485186	0.030565701	0	673.2573114	0.000380489	264.5793892	0.007619534	1.10E-08	7.16E-05	9.3975
7441	78	49	-90.10131214	15.6392317	-84.74962368	11.32137101	1092594.784	109516.709	0.001966865	0	0	752.0085804	0.000242454	264.9039974	0.007628882	6.98E-09	2.52E-05	3.302941176
6373	67	37	-91.00978056	14.16242638	-86.24959113	11.74024027	695366.8672	167921.2253	0.027485186	0.000792389	0	582.0425019	0.000382597	266.045399	0.007661753	1.10E-08	7.20E-05	9.3975
7824	82	48	-89.42501156	14.68586852	-86.21745522	13.74098606	358045.9218	298173.7028	0.017018581	0.006985151	0	361.4520691	0.000743664	266.2657586	0.007668099	2.14E-08	1.12E-07	0.014545455
6563	69	35	-91.26344449	14.71640628	-84.19324588	12.24943412	428908.5122	321773.9718	0.013716017	0.00216333	0	812.3665349	0.000622101	266.8243906	0.007684187	1.79E-08	3.28E-06	0.4265
6186	65	42	-90.74736242	14.55058721	-85.52308978	13.73866157	321906.9199	397779.8083	0.029089592	0.004599209	0	570.6334463	0.000835702	269.0183703	0.007747371	2.41E-08	7.75E-08	0.01
5880	62	24	-88.87052757	16.30769148	-86.43124423	16.34424387	24107.80208	29584.30292	0	0	0	260.4027893	9.87E-05	2.380579571	0.007785479	3.23E-07	3.58E-06	0.46
7153	75	49	-91.56021692	15.65117721	-84.74962368	11.32137101	1181507.388	109516.709	0.002731493	0	0	879.8932954	0.000231198	273.1624578	0.007866715	6.66E-09	5.48E-07	0.0696875
7914	83	42	-89.94767901	14.6201833	-85.52308978	13.73866157	311905.2886	397779.8083	0.016139767	0.004599209	0	487.094666	0.000879485	274.3158673	0.007899931	2.53E-08	0	0
6086	64	38	-90.08363067	14.90564909	-87.05694228	12.77825069	154163.4883	817558.1883	0.003435747	0.030546949	0	403.5082989	0.001800413	277.55788	0.007993297	5.18E-08	0	0
8384	88	32	-77.76959024	8.23142432	-87.58996607	13.53588089	35610.49025	154215.8481	0	0.006090659	0	1223.776773	0.000276162	9.834263096	0.008011491	2.25E-07	0	0
6757	71	37	-91.7138241	14.78729817	-86.24959113	11.74024027	770698.3658	167921.2253	0.045366925	0.000792389	0	681.6800164	0.000363439	280.1021148	0.008066568	1.05E-08	3.12E-07	0.038695652
6576	69	48	-91.26344449	14.71640628	-86.21745522	13.74098606	428908.5122	298173.7028	0.013716017	0.006985151	0	554.7234287	0.000653804	280.4222169	0.008075786	1.88E-08	3.44E-06	0.4265
6759	71	39	-91.7138241	14.78729817	-85.20968557	11.98852203	770698.3658	173150.3878	0.045366925	0.030565701	0	769.4525318	0.000364157	280.6552044	0.008082496	1.05E-08	3.13E-07	0.038695652
8003	84	35	-89.89763804	14.20802104	-84.19324588	12.24943412	421992.6207	321773.9718	0.007394574	0.00216333	0	654.8885497	0.000665396	280.7922858	0.008086444	1.92E-08	1.28E-07	0.015882353
7630	80	46	-89.00646949	15.55287175	-86.096116	11.99578128	393764.8326	317482.1632	0.018932172	0.023951279	0	505.3120528	0.000715314	281.6656869	0.008111596	2.06E-08	1.81E-06	0.223333333
2261	24	54	-86.43124423	16.34424387	-80.70066859	7.854791	29584.30292	112871.9443	0	0.225547413	0	1131.018381	0.000231302	6.842902812	0.008127465	2.75E-07	1.01E-05	1.24
7810	82	34	-89.42501156	14.68586852	-84.22136978	13.99178638	358045.9218	373301.9517	0.017018581	0.003602332	0	566.0251628	0.000793554	284.1287709	0.00818253	2.29E-08	1.19E-07	0.014545455
5784	61	24	-88.46377869	16.83779514	-86.43124423	16.34424387	24294.43272	29584.30292	0.010045145	0	0	223.5040558	0.00010326	2.508648949	0.008204319	3.38E-07	2.38E-06	0.29
2397	25	94	-87.88052976	14.09739046	-84.01510061	10.41992897	182395.449	463152.89	0	0.491307994	0	586.2990929	0.001145326	208.9022486	0.008218796	4.51E-08	1.83E-08	0.002222222
6280	66	40	-90.92247677	14.69494518	-86.40445494	13.16885249	603370.5531	202207.8803	0.027793468	0.023184379	0	516.409409	0.000473002	285.3957187	0.008219016	1.36E-08	2.52E-07	0.030625
6574	69	46	-91.26344449	14.71640628	-86.096116	11.99578128	428908.5122	317482.1632	0.013716017	0.023951279	0	635.7610283	0.000668027	286.5224689	0.008251465	1.92E-08	3.52E-06	0.4265
6377	67	41	-91.00978056	14.16242638	-85.92960991	11.8667795	695366.8672	182718.5967	0.027485186	0.032000574	0	606.8172988	0.000412649	286.942578	0.008263564	1.19E-08	7.77E-05	9.3975
7343	77	47	-90.38483016	15.11601326	-85.5144954	12.93446893	264104.729	530565.5875	0.001978215	0.011265039	0	578.8273209	0.00108742	287.1926582	0.008270766	3.13E-08	1.17E-06	0.14125
6659	70	35	-91.37730096	15.0145949	-84.19324588	12.24943412	464581.024	321773.9718	0	0.00216333	0	835.1253829	0.000619211	287.6736704	0.008284618	1.78E-08	0	0
8284	87	28	-77.9166125	8.16737777	-89.03880915	14.48254725	48697.30539	118918.009	0	0	0	1401.031336	0.000209494	10.20180793	0.008310912	1.71E-07	5.57E-06	0.67
6474	68	42	-90.35697261	14.1560939	-85.52308978	13.73866157	335011.8289	397779.8083	0.000782466	0.004599209	0	523.8547432	0.000863617	289.3218006	0.008332082	2.49E-08	2.86E-07	0.034285714
7528	79	40	-90.0179129	16.97590548	-86.40445494	13.16885249	630139.0839	202207.8803	0.01149799	0.023184379	0	574.3207692	0.000459688	289.6674974	0.008342038	1.32E-08	7.79E-07	0.093333333
7052	74	44	-91.93148507	15.01877812	-86.47528336	13.48490702	889868.3885	143433.5157	0.00645031	0.003448414	0	612.4051029	0.000329178	292.9250813	0.008435852	9.48E-09	6.75E-07	0.08
7632	80	48	-89.00646949	15.55287175	-86.21745522	13.74098606	393764.8326	298173.7028	0.018932172	0.006985151	0	361.5000414	0.000744013	292.9660052	0.008437031	2.14E-08	1.88E-06	0.223333333
2682	28	91	-89.03880915	14.48254725	-84.61035989	10.56320411	118918.009	916506.4614	0	0.178088387	0	648.9517746	0.00182238	216.7137879	0.008526124	7.17E-08	0	0
7058	74	50	-91.93148507	15.01877812	-85.68082843	11.38274111	889868.3885	158544.5028	0.00645031	0.012389532	0	788.3547053	0.000334747	297.8809445	0.008578574	9.64E-09	6.86E-07	0.08
2395	25	92	-87.88052976	14.09739046	-83.68163407	9.81859182	182395.449	528781.3808	0	0.400266384	0	659.6455126	0.001203372	219.489574	0.008635331	4.73E-08	1.92E-08	0.002222222
2292	24	85	-86.43124423	16.34424387	-82.58360169	9.21422093	29584.30292	122255.3229	0	0.019749342	0	896.0174717	0.000247001	7.307354925	0.008679105	2.93E-07	1.08E-05	1.24
6672	70	48	-91.37730096	15.0145949	-86.21745522	13.74098606	464581.024	298173.7028	0	0.006985151	0	573.6752268	0.000649579	301.7819274	0.008690917	1.87E-08	0	0
6761	71	41	-91.7138241	14.78729817	-85.92960991	11.8667795	770698.3658	182718.5967	0.045366925	0.032000574	0	705.2080372	0.000392919	302.8220103	0.00872087	1.13E-08	3.37E-07	0.038695652
8472	89	24	-81.77181855	8.65724226	-86.43124423	16.34424387	160588.8301	29584.30292	0	0	0	993.2634245	6.67E-05	10.71809165	0.008731503	5.44E-08	7.48E-08	0.008571429
7044	74	36	-91.93148507	15.01877812	-85.54239344	12.38694965	889868.3885	159365.8367	0.00645031	0.0067583	0	749.8181778	0.000340795	303.2630703	0.008733572	9.81E-09	6.99E-07	0.08
8016	84	48	-89.89763804	14.20802104	-86.21745522	13.74098606	421992.6207	298173.7028	0.007394574	0.006985151	0	400.5952598	0.000723291	305.2234264	0.008790028	2.08E-08	1.40E-07	0.015882353
6379	67	43	-91.00978056	14.16242638	-86.58498728	12.60755979	695366.8672	187250.8158	0.027485186	0	0	509.0395809	0.000439885	305.8812222	0.008808972	1.27E-08	8.28E-05	9.3975
2492	26	93	-88.58558207	14.40054011	-85.39581391	10.44763584	288762.9814	355210.895	0	0.054349159	0	559.7301396	0.000777303	224.4564028	0.00883074	3.06E-08	0	0
6959	73	47	-91.80583222	14.4436442	-85.5144954	12.93446893	299879.5272	530565.5875	0.013647101	0.011265039	0	700.259226	0.0010244	307.1965757	0.008846852	2.95E-08	1.52E-06	0.171428571
6670	70	46	-91.37730096	15.0145949	-86.096116	11.99578128	464581.024	317482.1632	0	0.023951279	0	662.4725301	0.000662173	307.6329668	0.00885942	1.91E-08	0	0
8014	84	46	-89.89763804	14.20802104	-86.096116	11.99578128	421992.6207	317482.1632	0.007394574	0.023951279	0	479.7031474	0.000729157	307.6987633	0.008861314	2.10E-08	1.41E-07	0.015882353
2494	26	95	-88.58558207	14.40054011	-83.348243	9.94722979	288762.9814	386327.0638	0	0.111229108	0	754.5869784	0.000782095	225.8401365	0.00888518	3.08E-08	0	0
6562	69	34	-91.26344449	14.71640628	-84.22136978	13.99178638	428908.5122	373301.9517	0.013716017	0.003602332	0	763.0451086	0.000725949	311.3658542	0.008966922	2.09E-08	3.82E-06	0.4265
7618	80	34	-89.00646949	15.55287175	-84.22136978	13.99178638	393764.8326	373301.9517	0.018932172	0.003602332	0	543.1115101	0.000804078	316.6177233	0.009118169	2.32E-08	2.04E-06	0.223333333
8377	88	25	-77.76959024	8.23142432	-87.88052976	14.09739046	35610.49025	182395.449	0	0	0	1281.287807	0.000316308	11.26388677	0.009176135	2.58E-07	0	0
1628	17	93	-85.66600698	15.64371606	-85.39581391	10.44763584	303947.7519	355210.895	0.004001244	0.054349159	0	578.6812871	0.000769118	233.7716742	0.009197228	3.03E-08	5.07E-05	5.511
7250	76	50	-90.95022708	15.45078794	-85.68082843	11.38274111	932714.8498	158544.5028	0.004495806	0.012389532	0	727.7186077	0.000343366	320.2627452	0.00922314	9.89E-09	1.72E-06	0.186666667
6763	71	43	-91.7138241	14.78729817	-86.58498728	12.60755979	770698.3658	187250.8158	0.045366925	0	0	604.899371	0.000416003	320.6127827	0.009233221	1.20E-08	3.57E-07	0.038695652
7244	76	44	-90.95022708	15.45078794	-86.47528336	13.48490702	932714.8498	143433.5157	0.004495806	0.003448414	0	529.1972711	0.000344553	321.3698241	0.009255023	9.92E-09	1.73E-06	0.186666667
7045	74	37	-91.93148507	15.01877812	-86.24959113	11.74024027	889868.3885	167921.2253	0.00645031	0.000792389	0	714.7357633	0.000361804	321.957904	0.009271959	1.04E-08	7.42E-07	0.08
7047	74	39	-91.93148507	15.01877812	-85.20968557	11.98852203	889868.3885	173150.3878	0.00645031	0.030565701	0	801.1928916	0.000363289	323.2795521	0.00931002	1.05E-08	7.45E-07	0.08
7818	82	42	-89.42501156	14.68586852	-85.52308978	13.73866157	358045.9218	397779.8083	0.017018581	0.004599209	0	433.6934153	0.000912405	326.6828676	0.009408031	2.63E-08	1.37E-07	0.014545455
8002	84	34	-89.89763804	14.20802104	-84.22136978	13.99178638	421992.6207	373301.9517	0.007394574	0.003602332	0	612.7861508	0.00077738	328.0487365	0.009447366	2.24E-08	1.50E-07	0.015882353
7236	76	36	-90.95022708	15.45078794	-85.54239344	12.38694965	932714.8498	159365.8367	0.004495806	0.0067583	0	675.9285656	0.00035212	328.4271982	0.009458266	1.01E-08	1.77E-06	0.186666667
2205	23	94	-88.202602	14.32433347	-84.01510061	10.41992897	215135.2603	463152.89	0	0.491307994	0	628.8644734	0.001122802	241.5543409	0.00950342	4.42E-08	8.91E-08	0.009375
6376	67	40	-91.00978056	14.16242638	-86.40445494	13.16885249	695366.8672	202207.8803	0.027485186	0.023184379	0	509.8389106	0.000475556	330.6858016	0.00952331	1.37E-08	8.95E-05	9.3975
5084	53	93	-78.31687453	9.1675003	-85.39581391	10.44763584	448.8701172	355210.895	0	0.054349159	0	788.7828403	0.000656745	0.294793036	0.009584358	2.14E-05	3.67E-05	3.83
2495	26	96	-88.58558207	14.40054011	-83.72784539	9.15344384	288762.9814	434760.1327	0	0.077784133	0	787.4960543	0.000848319	244.9629825	0.009637526	3.34E-08	0	0
1630	17	95	-85.66600698	15.64371606	-83.348243	9.94722979	303947.7519	386327.0638	0.004001244	0.111229108	0	681.6057902	0.000806554	245.1502911	0.009644895	3.17E-08	5.32E-05	5.511
6658	70	34	-91.37730096	15.0145949	-84.22136978	13.99178638	464581.024	373301.9517	0	0.003602332	0	778.8737497	0.000724151	336.4266656	0.00968864	2.09E-08	0	0
1436	15	93	-87.2523913	15.65804391	-85.39581391	10.44763584	327081.6695	355210.895	0.01998528	0.054349159	0	613.4287593	0.000753374	246.4148916	0.009694648	2.96E-08	3.01E-06	0.31
8320	87	64	-77.9166125	8.16737777	-90.08363067	14.90564909	48697.30539	154163.4883	0	0.003435747	0	1522.272	0.000258746	12.60022523	0.009771535	2.01E-07	6.55E-06	0.67
6851	72	35	-91.43092591	14.37944492	-84.19324588	12.24943412	547896.1637	321773.9718	0.024131479	0.00216333	0	818.3456228	0.000620767	340.115722	0.00979488	1.79E-08	6.10E-06	0.622631579
8433	88	81	-77.76959024	8.23142432	-89.50830881	15.03699276	35610.49025	216812.082	0	0.008983418	0	1485.256761	0.00035479	12.63424348	0.009797916	2.75E-07	0	0
5592	59	24	-88.31793553	18.2233025	-86.43124423	16.34424387	31370.18127	29584.30292	0.013707453	0	0	289.5273095	9.55E-05	2.997346294	0.009802561	3.12E-07	0	0
2102	22	87	-84.33562793	15.23207662	-77.9166125	8.16737777	81478.69889	48697.30539	0	0	0	1051.433772	0.000102358	8.340003147	0.009905604	1.22E-07	0.000296079	29.89
6191	65	47	-90.74736242	14.55058721	-85.5144954	12.93446893	321906.9199	530565.5875	0.029089592	0.011265039	0	593.2269736	0.001074903	346.0185847	0.009964874	3.10E-08	9.96E-08	0.01
2679	28	88	-89.03880915	14.48254725	-77.76959024	8.23142432	118918.009	35610.49025	0	0	0	1411.286094	7.07E-05	8.406131726	0.009984146	8.40E-08	0	0
7237	76	37	-90.95022708	15.45078794	-86.24959113	11.74024027	932714.8498	167921.2253	0.004495806	0.000792389	0	654.5739498	0.000372019	346.9873285	0.009992773	1.07E-08	1.87E-06	0.186666667
1438	15	95	-87.2523913	15.65804391	-83.348243	9.94722979	327081.6695	386327.0638	0.01998528	0.111229108	0	763.2846165	0.00077687	254.0998116	0.009996994	3.06E-08	3.10E-06	0.31
6760	71	40	-91.7138241	14.78729817	-86.40445494	13.16885249	770698.3658	202207.8803	0.045366925	0.023184379	0	600.6303558	0.000450932	347.5322576	0.010008466	1.30E-08	3.87E-07	0.038695652
2203	23	92	-88.202602	14.32433347	-83.68163407	9.81859182	215135.2603	528781.3808	0	0.400266384	0	702.0048115	0.001182548	254.4076961	0.010009107	4.65E-08	9.38E-08	0.009375
7049	74	41	-91.93148507	15.01877812	-85.92960991	11.8667795	889868.3885	182718.5967	0.00645031	0.032000574	0	737.7837677	0.000391414	348.3070434	0.010030779	1.13E-08	8.02E-07	0.08
7239	76	39	-90.95022708	15.45078794	-85.20968557	11.98852203	932714.8498	173150.3878	0.004495806	0.030565701	0	729.9938997	0.000374134	348.9607247	0.010049604	1.08E-08	1.88E-06	0.186666667
6570	69	42	-91.26344449	14.71640628	-85.52308978	13.73866157	428908.5122	397779.8083	0.013716017	0.004599209	0	628.3524955	0.000816437	350.1766982	0.010084622	2.35E-08	4.30E-06	0.4265
7919	83	47	-89.94767901	14.6201833	-85.5144954	12.93446893	311905.2886	530565.5875	0.016139767	0.011265039	0	514.2700684	0.001125869	351.1644968	0.01011307	3.24E-08	0	0
6864	72	48	-91.43092591	14.37944492	-86.21745522	13.74098606	547896.1637	298173.7028	0.024131479	0.006985151	0	566.9526115	0.000649515	355.8665546	0.010248483	1.87E-08	6.38E-06	0.622631579
1631	17	96	-85.66600698	15.64371606	-83.72784539	9.15344384	303947.7519	434760.1327	0.004001244	0.077784133	0	751.9303241	0.000860092	261.4230078	0.010285109	3.38E-08	5.67E-05	5.511
7626	80	42	-89.00646949	15.55287175	-85.52308978	13.73866157	393764.8326	397779.8083	0.018932172	0.004599209	0	425.696256	0.000918092	361.512455	0.010411077	2.64E-08	2.33E-06	0.223333333
1820	19	93	-88.89603244	14.89846657	-85.39581391	10.44763584	352372.2221	355210.895	0.004288303	0.054349159	0	623.9073798	0.000752625	265.2041642	0.01043387	2.96E-08	3.90E-07	0.037391304
6862	72	46	-91.43092591	14.37944492	-86.096116	11.99578128	547896.1637	317482.1632	0.024131479	0.023951279	0	635.599736	0.000668146	366.0747039	0.010542464	1.92E-08	6.56E-06	0.622631579
8375	88	23	-77.76959024	8.23142432	-88.202602	14.32433347	35610.49025	215135.2603	0	0	0	1323.950936	0.000363695	12.95135394	0.010550832	2.96E-07	0	0
1822	19	95	-88.89603244	14.89846657	-83.348243	9.94722979	352372.2221	386327.0638	0.004288303	0.111229108	0	816.1794618	0.000764279	269.3107817	0.010595436	3.01E-08	3.96E-07	0.037391304
7051	74	43	-91.93148507	15.01877812	-86.58498728	12.60755979	889868.3885	187250.8158	0.00645031	0	0	636.6548746	0.000413647	368.0916787	0.01060055	1.19E-08	8.48E-07	0.08
5688	60	24	-88.81045533	17.7673042	-86.43124423	16.34424387	34312.5498	29584.30292	0	0	0	298.417846	9.50E-05	3.260944191	0.010664635	3.11E-07	0	0
2296	24	89	-86.43124423	16.34424387	-81.77181855	8.65724226	29584.30292	160588.8301	0	0	0	993.2634245	0.000304152	8.998115	0.010687258	3.61E-07	1.33E-05	1.24
6479	68	47	-90.35697261	14.1560939	-85.5144954	12.93446893	335011.8289	530565.5875	0.000782466	0.011265039	0	540.9520892	0.001113095	372.8999152	0.010739021	3.21E-08	3.68E-07	0.034285714
1439	15	96	-87.2523913	15.65804391	-83.72784539	9.15344384	327081.6695	434760.1327	0.01998528	0.077784133	0	818.4333427	0.000835687	273.3380485	0.01075388	3.29E-08	3.33E-06	0.31
7241	76	41	-90.95022708	15.45078794	-85.92960991	11.8667795	932714.8498	182718.5967	0.004495806	0.032000574	0	673.2285087	0.000402914	375.8036284	0.010822644	1.16E-08	2.02E-06	0.186666667
8010	84	42	-89.89763804	14.20802104	-85.52308978	13.73866157	421992.6207	397779.8083	0.007394574	0.004599209	0	475.035562	0.000890617	375.8335966	0.010823507	2.56E-08	1.72E-07	0.015882353
6666	70	42	-91.37730096	15.0145949	-85.52308978	13.73866157	464581.024	397779.8083	0	0.004599209	0	646.4881144	0.000812439	377.4437601	0.010869877	2.34E-08	0	0
6275	66	35	-90.92247677	14.69494518	-84.19324588	12.24943412	603370.5531	321773.9718	0.027793468	0.00216333	0	776.9536962	0.000630807	380.6104776	0.010961075	1.82E-08	3.36E-07	0.030625
8288	87	32	-77.9166125	8.16737777	-87.58996607	13.53588089	48697.30539	154215.8481	0	0.006090659	0	1213.320233	0.00027774	13.52519833	0.011018315	2.26E-07	7.38E-06	0.67
2972	31	93	-88.34702568	15.08664958	-85.39581391	10.44763584	369638.5119	355210.895	0	0.054349159	0	607.1717529	0.000759999	280.9247381	0.011052361	2.99E-08	0	0
7442	78	50	-90.10131214	15.6392317	-85.68082843	11.38274111	1092594.784	158544.5028	0.001966865	0.012389532	0	672.7243575	0.000352479	385.1164626	0.011090841	1.02E-08	3.66E-05	3.302941176
2112	22	97	-84.33562793	15.23207662	-83.98946643	9.60785857	81478.69889	1528208.494	0	0.632266775	0	626.689005	0.003465715	282.3819158	0.01110969	1.36E-07	0.000332069	29.89
2974	31	95	-88.34702568	15.08664958	-83.348243	9.94722979	369638.5119	386327.0638	0	0.111229108	0	788.1285396	0.00077361	285.9560734	0.011250308	3.04E-08	0	0
6093	64	45	-90.08363067	14.90564909	-86.27618676	12.21192544	154163.4883	1226420.447	0.003435747	0.156952843	0	509.1292207	0.002540349	391.6290452	0.011278395	7.32E-08	0	0
7523	79	35	-90.0179129	16.97590548	-84.19324588	12.24943412	630139.0839	321773.9718	0.01149799	0.00216333	0	817.9748094	0.000623442	392.8549357	0.011313699	1.80E-08	1.06E-06	0.093333333
7148	75	44	-91.56021692	15.65117721	-86.47528336	13.48490702	1181507.388	143433.5157	0.002731493	0.003448414	0	598.0307508	0.000332779	393.1808304	0.011323084	9.58E-09	7.89E-07	0.0696875
7436	78	44	-90.10131214	15.6392317	-86.47528336	13.48490702	1092594.784	143433.5157	0.001966865	0.003448414	0	458.0042155	0.000360914	394.33285	0.011356261	1.04E-08	3.75E-05	3.302941176
6850	72	34	-91.43092591	14.37944492	-84.22136978	13.99178638	547896.1637	373301.9517	0.024131479	0.003602332	0	778.6023162	0.000721545	395.3317938	0.011385029	2.08E-08	7.09E-06	0.622631579
7154	75	50	-91.56021692	15.65117721	-85.68082843	11.38274111	1181507.388	158544.5028	0.002731493	0.012389532	0	793.3718595	0.000335302	396.1617945	0.011408932	9.66E-09	7.95E-07	0.0696875
7428	78	36	-90.10131214	15.6392317	-85.54239344	12.38694965	1092594.784	159365.8367	0.001966865	0.0067583	0	610.5869601	0.000364031	397.7387496	0.011454346	1.05E-08	3.78E-05	3.302941176
8429	88	77	-77.76959024	8.23142432	-90.38483016	15.11601326	35610.49025	264104.729	0	0.001978215	0	1572.165529	0.000415833	14.80803316	0.011483701	3.22E-07	0	0
1823	19	96	-88.89603244	14.89846657	-83.72784539	9.15344384	352372.2221	434760.1327	0.004288303	0.077784133	0	850.9417603	0.000829243	292.2020789	0.011496043	3.26E-08	4.30E-07	0.037391304
7048	74	40	-91.93148507	15.01877812	-86.40445494	13.16885249	889868.3885	202207.8803	0.00645031	0.023184379	0	630.7088452	0.000448695	399.2790811	0.011498706	1.29E-08	9.20E-07	0.08
7243	76	43	-90.95022708	15.45078794	-86.58498728	12.60755979	932714.8498	187250.8158	0.004495806	0	0	567.3041981	0.000428913	400.0535299	0.011521009	1.24E-08	2.15E-06	0.186666667
6288	66	48	-90.92247677	14.69494518	-86.21745522	13.74098606	603370.5531	298173.7028	0.027793468	0.006985151	0	518.254434	0.000667732	402.8901253	0.011602699	1.92E-08	3.55E-07	0.030625
7718	81	38	-89.50830881	15.03699276	-87.05694228	12.77825069	216812.082	817558.1883	0.008983418	0.030546949	0	364.9008555	0.00186071	403.4243426	0.011618084	5.36E-08	1.43E-06	0.123
7140	75	36	-91.56021692	15.65117721	-85.54239344	12.38694965	1181507.388	159365.8367	0.002731493	0.0067583	0	743.89906	0.000342856	405.0873856	0.011665977	9.87E-09	8.13E-07	0.0696875
5086	53	95	-78.31687453	9.1675003	-83.348243	9.94722979	448.8701172	386327.0638	0	0.111229108	0	558.6166974	0.000804918	0.361303464	0.011746755	2.62E-05	4.50E-05	3.83
6286	66	46	-90.92247677	14.69494518	-86.096116	11.99578128	603370.5531	317482.1632	0.027793468	0.023951279	0	602.3983973	0.000679316	409.8794571	0.011803982	1.96E-08	3.61E-07	0.030625
7534	79	46	-90.0179129	16.97590548	-86.096116	11.99578128	630139.0839	317482.1632	0.01149799	0.023951279	0	696.462441	0.000652389	411.0958436	0.011839013	1.88E-08	1.10E-06	0.093333333
7823	82	47	-89.42501156	14.68586852	-85.5144954	12.93446893	358045.9218	530565.5875	0.017018581	0.011265039	0	465.1140252	0.001162421	416.2002243	0.011986012	3.35E-08	1.74E-07	0.014545455
7536	79	48	-90.0179129	16.97590548	-86.21745522	13.74098606	630139.0839	298173.7028	0.01149799	0.006985151	0	543.6482303	0.000660667	416.3122906	0.011989239	1.90E-08	1.12E-06	0.093333333
7429	78	37	-90.10131214	15.6392317	-86.24959113	11.74024027	1092594.784	167921.2253	0.001966865	0.000792389	0	601.0367031	0.000382682	418.11689	0.012041209	1.10E-08	3.98E-05	3.302941176
2878	30	95	-86.62350127	14.00681878	-83.348243	9.94722979	360110.3097	386327.0638	0	0.111229108	0	575.1660496	0.000851804	306.74326	0.012068134	3.35E-08	3.78E-06	0.313333333
2876	30	93	-86.62350127	14.00681878	-85.39581391	10.44763584	360110.3097	355210.895	0	0.054349159	0	417.7560397	0.000852063	306.8365955	0.012071806	3.35E-08	3.78E-06	0.313333333
4669	49	62	-84.74962368	11.32137101	-88.87052757	16.30769148	109516.709	24107.80208	0	0	0	711.0194954	6.12E-05	6.701422765	0.012102228	1.11E-07	0	0
4668	49	61	-84.74962368	11.32137101	-88.46377869	16.83779514	109516.709	24294.43272	0	0.010045145	0	732.7214441	6.13E-05	6.712067552	0.012121452	1.11E-07	0	0
7431	78	39	-90.10131214	15.6392317	-85.20968557	11.98852203	1092594.784	173150.3878	0.001966865	0.030565701	0	666.2608136	0.00038557	421.2721939	0.012132078	1.11E-08	4.01E-05	3.302941176
2975	31	96	-88.34702568	15.08664958	-83.72784539	9.15344384	369638.5119	434760.1327	0	0.077784133	0	829.1987233	0.000837032	309.399111	0.012172622	3.29E-08	0	0
5206	55	22	-80.39358121	7.57944176	-84.33562793	15.23207662	90134.67256	81478.69889	0.044559475	0	0	953.3702464	0.000166697	15.02514183	0.012240245	1.36E-07	0	0
3066	32	91	-87.58996607	13.53588089	-84.61035989	10.56320411	154215.8481	916506.4614	0.006090659	0.178088387	0	462.970181	0.002023535	312.0611418	0.012277354	7.96E-08	1.57E-06	0.127777778
8568	90	24	-81.13122559	8.08854047	-86.43124423	16.34424387	233079.3595	29584.30292	0.025190327	0	0	1083.730192	6.49E-05	15.11728556	0.01231531	5.28E-08	3.58E-07	0.029090909
7141	75	37	-91.56021692	15.65117721	-86.24959113	11.74024027	1181507.388	167921.2253	0.002731493	0.000792389	0	720.004036	0.000362293	428.0513347	0.012327308	1.04E-08	8.59E-07	0.0696875
7143	75	39	-91.56021692	15.65117721	-85.20968557	11.98852203	1181507.388	173150.3878	0.002731493	0.030565701	0	797.6222996	0.000365099	431.3671182	0.012422798	1.05E-08	8.66E-07	0.0696875
7240	76	40	-90.95022708	15.45078794	-86.40445494	13.16885249	932714.8498	202207.8803	0.004495806	0.023184379	0	551.7229214	0.000467894	436.41195	0.012568083	1.35E-08	2.35E-06	0.186666667
2493	26	94	-88.58558207	14.40054011	-84.01510061	10.41992897	288762.9814	463152.89	0	0.491307994	0	665.1305091	0.001106862	319.6208678	0.012574775	4.35E-08	0	0
4824	51	24	-80.42637016	8.55807638	-86.43124423	16.34424387	239927.1624	29584.30292	0.0515828	0	0	1083.783351	6.45E-05	15.47516068	0.012606854	5.25E-08	0	0
8281	87	25	-77.9166125	8.16737777	-87.88052976	14.09739046	48697.30539	182395.449	0	0	0	1271.289809	0.000318043	15.48783089	0.012617175	2.59E-07	8.45E-06	0.67
5087	53	96	-78.31687453	9.1675003	-83.72784539	9.15344384	448.8701172	434760.1327	0	0.077784133	0	594.1630551	0.000868003	0.389620797	0.012667413	2.82E-05	4.85E-05	3.83
8425	88	73	-77.76959024	8.23142432	-91.80583222	14.4436442	35610.49025	299879.5272	0	0.013647101	0	1678.554319	0.000459339	16.35730034	0.012685165	3.56E-07	0	0
2210	24	2	-86.43124423	16.34424387	-88.71131784	13.88216755	29584.30292	158518.492	0	0.005843395	0	367.3197254	0.000408652	12.08968913	0.012687106	4.29E-07	1.57E-05	1.24
6371	67	35	-91.00978056	14.16242638	-84.19324588	12.24943412	695366.8672	321773.9718	0.027485186	0.00216333	0	768.1235704	0.000633945	440.8246014	0.012695161	1.83E-08	0.000119303	9.3975
6858	72	42	-91.43092591	14.37944492	-85.52308978	13.73866157	547896.1637	397779.8083	0.024131479	0.004599209	0	641.3753965	0.000811401	444.5637321	0.012802843	2.34E-08	7.97E-06	0.622631579
6274	66	34	-90.92247677	14.69494518	-84.22136978	13.99178638	603370.5531	373301.9517	0.027793468	0.003602332	0	726.2985149	0.000737189	444.7983102	0.012809599	2.12E-08	3.92E-07	0.030625
6072	64	24	-90.08363067	14.90564909	-86.43124423	16.34424387	154163.4883	29584.30292	0.003435747	0	0	422.669459	8.66E-05	13.35384663	0.012818579	8.31E-08	0	0
4920	52	24	-80.01324022	9.19295672	-86.43124423	16.34424387	246561.5043	29584.30292	0.110459223	0	0	1056.701938	6.42E-05	15.82410814	0.012891124	5.23E-08	7.73E-07	0.06
2879	30	96	-86.62350127	14.00681878	-83.72784539	9.15344384	360110.3097	434760.1327	0	0.077784133	0	625.2136389	0.000912463	328.587271	0.012927538	3.59E-08	4.05E-06	0.313333333
6575	69	47	-91.26344449	14.71640628	-85.5144954	12.93446893	428908.5122	530565.5875	0.013716017	0.011265039	0	651.7324297	0.001050862	450.7238164	0.012980245	3.03E-08	5.54E-06	0.4265
7433	78	41	-90.10131214	15.6392317	-85.92960991	11.8667795	1092594.784	182718.5967	0.001966865	0.032000574	0	615.7105237	0.000414969	453.3929207	0.013057112	1.20E-08	4.31E-05	3.302941176
1724	18	93	-87.6401066	14.61296386	-85.39581391	10.44763584	417248.2013	355210.895	0.000825238	0.054349159	0	523.4408134	0.000796161	332.1966078	0.013069539	3.13E-08	4.29E-07	0.032857143
7631	80	47	-89.00646949	15.55287175	-85.5144954	12.93446893	393764.8326	530565.5875	0.018932172	0.011265039	0	475.9279884	0.00115485	454.7394067	0.013095889	3.33E-08	2.92E-06	0.223333333
1726	18	95	-87.6401066	14.61296386	-83.348243	9.94722979	417248.2013	386327.0638	0.000825238	0.111229108	0	697.6684029	0.000803872	335.4139869	0.01319612	3.16E-08	4.34E-07	0.032857143
2491	26	92	-88.58558207	14.40054011	-83.68163407	9.81859182	288762.9814	528781.3808	0	0.400266384	0	737.5406517	0.001168151	337.3187966	0.01327106	4.60E-08	0	0
2678	28	87	-89.03880915	14.48254725	-77.9166125	8.16737777	118918.009	48697.30539	0	0	0	1401.031336	9.41E-05	11.18848194	0.013288805	1.12E-07	0	0
7145	75	41	-91.56021692	15.65117721	-85.92960991	11.8667795	1181507.388	182718.5967	0.002731493	0.032000574	0	739.6157965	0.000392527	463.7740278	0.013356074	1.13E-08	9.31E-07	0.0696875
7334	77	38	-90.38483016	15.11601326	-87.05694228	12.77825069	264104.729	817558.1883	0.001978215	0.030546949	0	443.438887	0.00175891	464.5365575	0.013378034	5.07E-08	1.89E-06	0.14125
6384	67	48	-91.00978056	14.16242638	-86.21745522	13.74098606	695366.8672	298173.7028	0.027485186	0.006985151	0	519.4171225	0.000668249	464.6778905	0.013382104	1.92E-08	0.000125758	9.3975
8337	87	81	-77.9166125	8.16737777	-89.50830881	15.03699276	48697.30539	216812.082	0	0.008983418	0	1475.299366	0.000356615	17.36617696	0.013467553	2.77E-07	9.02E-06	0.67
3063	32	88	-87.58996607	13.53588089	-77.76959024	8.23142432	154215.8481	35610.49025	0.006090659	0	0	1223.776773	7.39E-05	11.40185849	0.013542237	8.78E-08	1.73E-06	0.127777778
6755	71	35	-91.7138241	14.78729817	-84.19324588	12.24943412	770698.3658	321773.9718	0.045366925	0.00216333	0	860.8000968	0.000610397	470.4322696	0.013547823	1.76E-08	5.24E-07	0.038695652
7522	79	34	-90.0179129	16.97590548	-84.22136978	13.99178638	630139.0839	373301.9517	0.01149799	0.003602332	0	704.3321245	0.000747161	470.8155538	0.013558861	2.15E-08	1.27E-06	0.093333333
1629	17	94	-85.66600698	15.64371606	-84.01510061	10.41992897	303947.7519	463152.89	0.004001244	0.491307994	0	607.9183754	0.001137365	345.699622	0.013600785	4.47E-08	7.50E-05	5.511
8435	88	83	-77.76959024	8.23142432	-89.94767901	14.6201833	35610.49025	311905.2886	0	0.016139767	0	1505.114437	0.000492651	17.54353403	0.013605095	3.82E-07	0	0
8378	88	26	-77.76959024	8.23142432	-88.58558207	14.40054011	35610.49025	288762.9814	0	0	0	1364.074994	0.000470574	16.75738489	0.013651419	3.83E-07	0	0
6382	67	46	-91.00978056	14.16242638	-86.096116	11.99578128	695366.8672	317482.1632	0.027485186	0.023951279	0	584.3155294	0.000686693	477.5035415	0.013751466	1.98E-08	0.000129229	9.3975
2219	24	11	-86.43124423	16.34424387	-88.72326462	13.60774007	29584.30292	175994.4026	0	0.027995646	0	391.5075322	0.000444308	13.14453985	0.013794083	4.66E-07	1.71E-05	1.24
8417	88	65	-77.76959024	8.23142432	-90.74736242	14.55058721	35610.49025	321906.9199	0	0.029089592	0	1579.151982	0.000502003	17.87657485	0.013863369	3.89E-07	0	0
8885	93	53	-85.39581391	10.44763584	-78.31687453	9.1675003	355210.895	448.8701172	0.054349159	0	0	788.7828403	1.60E-06	0.568917769	0.013891794	3.91E-08	6.31E-08	0.004545455
8015	84	47	-89.89763804	14.20802104	-85.5144954	12.93446893	421992.6207	530565.5875	0.007394574	0.011265039	0	494.6088664	0.001144991	483.1779378	0.013914881	3.30E-08	2.21E-07	0.015882353
6671	70	47	-91.37730096	15.0145949	-85.5144954	12.93446893	464581.024	530565.5875	0	0.011265039	0	673.7140231	0.001044206	485.1181299	0.013970756	3.01E-08	0	0
2394	25	91	-87.88052976	14.09739046	-84.61035989	10.56320411	182395.449	916506.4614	0	0.178088387	0	529.8504765	0.001947373	355.1919576	0.01397424	7.66E-08	3.11E-08	0.002222222
916	10	53	-89.17379887	13.77159051	-78.31687453	9.1675003	1723131.332	448.8701172	0.38651348	0	0	1289.111455	1.30E-06	2.240616532	0.013975352	8.11E-09	7.36E-09	0.000526316
7435	78	43	-90.10131214	15.6392317	-86.58498728	12.60755979	1092594.784	187250.8158	0.001966865	0	0	507.4641784	0.000444757	485.9389501	0.013994394	1.28E-08	4.62E-05	3.302941176
1437	15	94	-87.2523913	15.65804391	-84.01510061	10.41992897	327081.6695	463152.89	0.01998528	0.491307994	0	679.9946197	0.001095887	358.4445177	0.014102205	4.31E-08	4.37E-06	0.31
6005	63	53	-90.49520785	14.6258754	-78.31687453	9.1675003	3048369.083	448.8701172	0.365180869	0	0	1457.269295	1.27E-06	3.857191602	0.014114405	4.63E-09	2.20E-07	0.015555556
6768	71	48	-91.7138241	14.78729817	-86.21745522	13.74098606	770698.3658	298173.7028	0.045366925	0.006985151	0	603.7913065	0.000636247	490.354699	0.014121562	1.83E-08	5.46E-07	0.038695652
7147	75	43	-91.56021692	15.65117721	-86.58498728	12.60755979	1181507.388	187250.8158	0.002731493	0	0	634.4199189	0.000415587	491.0190735	0.014140695	1.20E-08	9.85E-07	0.0696875
1727	18	96	-87.6401066	14.61296386	-83.72784539	9.15344384	417248.2013	434760.1327	0.000825238	0.077784133	0	741.5579078	0.000867056	361.7777111	0.014233342	3.41E-08	4.68E-07	0.032857143
6950	73	38	-91.80583222	14.4436442	-87.05694228	12.77825069	299879.5272	817558.1883	0.013647101	0.030546949	0	545.7364058	0.001648299	494.2911981	0.014234928	4.75E-08	2.44E-06	0.171428571
1627	17	92	-85.66600698	15.64371606	-83.68163407	9.81859182	303947.7519	528781.3808	0.004001244	0.400266384	0	682.7051088	0.001195686	363.4259632	0.014298189	4.70E-08	7.88E-05	5.511
8420	88	68	-77.76959024	8.23142432	-90.35697261	14.1560939	35610.49025	335011.8289	0	0.000782466	0	1522.613429	0.000520717	18.5429888	0.014380176	4.04E-07	0	0
6282	66	42	-90.92247677	14.69494518	-85.52308978	13.73866157	603370.5531	397779.8083	0.027793468	0.004599209	0	591.7770647	0.00083178	501.8712764	0.014453224	2.40E-08	4.43E-07	0.030625
6766	71	46	-91.7138241	14.78729817	-86.096116	11.99578128	770698.3658	317482.1632	0.045366925	0.023951279	0	682.4818335	0.000652853	503.1524131	0.014490119	1.88E-08	5.61E-07	0.038695652
8279	87	23	-77.9166125	8.16737777	-88.202602	14.32433347	48697.30539	215135.2603	0	0	0	1314.004503	0.000365657	17.80649911	0.014506081	2.98E-07	9.72E-06	0.67
4666	49	59	-84.74962368	11.32137101	-88.31793553	18.2233025	109516.709	31370.18127	0	0.013707453	0	858.1311885	7.37E-05	8.073282194	0.014579696	1.33E-07	0	0
1534	16	95	-87.11587243	13.3462397	-83.348243	9.94722979	431344.7207	386327.0638	0.004407689	0.111229108	0	557.9647249	0.000860452	371.1515553	0.014602135	3.39E-08	4.20E-07	0.02875
2297	24	90	-86.43124423	16.34424387	-81.13122559	8.08854047	29584.30292	233079.3595	0	0.025190327	0	1083.730192	0.000419068	12.39783197	0.014725176	4.98E-07	1.83E-05	1.24
6370	67	34	-91.00978056	14.16242638	-84.22136978	13.99178638	695366.8672	373301.9517	0.027485186	0.003602332	0	732.5953614	0.000736315	512.0092146	0.014745183	2.12E-08	0.000138568	9.3975
1435	15	92	-87.2523913	15.65804391	-83.68163407	9.81859182	327081.6695	528781.3808	0.01998528	0.400266384	0	756.1531058	0.001155568	377.9652389	0.014870204	4.55E-08	4.61E-06	0.31
8369	88	17	-77.76959024	8.23142432	-85.66600698	15.64371606	35610.49025	303947.7519	0	0.004001244	0	1190.324861	0.000514751	18.33054973	0.014932999	4.19E-07	0	0
1821	19	94	-88.89603244	14.89846657	-84.01510061	10.41992897	352372.2221	463152.89	0.004288303	0.491307994	0	727.0037313	0.001078178	379.9200184	0.014947111	4.24E-08	5.59E-07	0.037391304
5110	54	22	-80.70066859	7.854791	-84.33562793	15.23207662	112871.9443	81478.69889	0.225547413	0	0	911.0261037	0.00016277	18.37219893	0.014966928	1.33E-07	0	0
1532	16	93	-87.11587243	13.3462397	-85.39581391	10.44763584	431344.7207	355210.895	0.004407689	0.054349159	0	372.8002381	0.000883023	380.8874284	0.014985172	3.47E-08	4.31E-07	0.02875
7530	79	42	-90.0179129	16.97590548	-85.52308978	13.73866157	630139.0839	397779.8083	0.01149799	0.004599209	0	601.6441807	0.000830911	523.5897488	0.015078687	2.39E-08	1.41E-06	0.093333333
2258	24	51	-86.43124423	16.34424387	-80.42637016	8.55807638	29584.30292	239927.1624	0	0.0515828	0	1083.783351	0.000434536	12.85545717	0.015268707	5.16E-07	1.89E-05	1.24
2688	28	97	-89.03880915	14.48254725	-83.98946643	9.60785857	118918.009	1528208.494	0	0.632266775	0	771.6470904	0.003263672	388.1093501	0.015269302	1.28E-07	0	0
2216	24	8	-86.43124423	16.34424387	-88.10475556	13.77554864	29584.30292	189645.6636	0	0	0	337.5350319	0.000492291	14.56407688	0.015283767	5.17E-07	1.90E-05	1.24
5085	53	94	-78.31687453	9.1675003	-84.01510061	10.41992897	448.8701172	463152.89	0	0.491307994	0	639.882345	0.001051261	0.471879825	0.015341831	3.42E-05	5.88E-05	3.83
7432	78	40	-90.10131214	15.6392317	-86.40445494	13.16885249	1092594.784	202207.8803	0.001966865	0.023184379	0	483.8173497	0.000488142	533.3409219	0.015359508	1.41E-08	5.07E-05	3.302941176
7144	75	40	-91.56021692	15.65117721	-86.40445494	13.16885249	1181507.388	202207.8803	0.002731493	0.023184379	0	620.198729	0.000452638	534.7953117	0.015401392	1.30E-08	1.07E-06	0.0696875
8367	88	15	-77.76959024	8.23142432	-87.2523913	15.65804391	35610.49025	327081.6695	0	0.01998528	0	1321.118475	0.000536081	19.09012215	0.015551785	4.37E-07	0	0
8434	88	82	-77.76959024	8.23142432	-89.42501156	14.68586852	35610.49025	358045.9218	0	0.017018581	0	1458.610226	0.000563857	20.07924123	0.015571548	4.37E-07	0	0
7043	74	35	-91.93148507	15.01877812	-84.19324588	12.24943412	889868.3885	321773.9718	0.00645031	0.00216333	0	891.2320579	0.000610004	542.8230367	0.01563258	1.76E-08	1.25E-06	0.08
1535	16	96	-87.11587243	13.3462397	-83.72784539	9.15344384	431344.7207	434760.1327	0.004407689	0.077784133	0	594.9906428	0.000927163	399.9268664	0.015734236	3.65E-08	4.52E-07	0.02875
8333	87	77	-77.9166125	8.16737777	-90.38483016	15.11601326	48697.30539	264104.729	0	0.001978215	0	1561.8466	0.000417954	20.35323807	0.015784033	3.24E-07	1.06E-05	0.67
6754	71	34	-91.7138241	14.78729817	-84.22136978	13.99178638	770698.3658	373301.9517	0.045366925	0.003602332	0	812.0062023	0.000711358	548.2426895	0.015788659	2.05E-08	6.11E-07	0.038695652
3164	33	93	-87.20288084	15.30051853	-85.39581391	10.44763584	519445.3993	355210.895	0.015803528	0.054349159	0	574.2088636	0.000772993	401.5277416	0.015797219	3.04E-08	2.41E-06	0.152727273
1819	19	92	-88.89603244	14.89846657	-83.68163407	9.81859182	352372.2221	528781.3808	0.004288303	0.400266384	0	799.9737836	0.001140564	401.9030046	0.015811983	4.49E-08	5.91E-07	0.037391304
4667	49	60	-84.74962368	11.32137101	-88.81045533	17.7673042	109516.709	34312.5498	0	0	0	839.595999	8.01E-05	8.769787619	0.015837528	1.45E-07	0	0
2391	25	88	-87.88052976	14.09739046	-77.76959024	8.23142432	182395.449	35610.49025	0	0	0	1281.287807	7.31E-05	13.33664449	0.015840224	8.68E-08	3.52E-08	0.002222222
2973	31	94	-88.34702568	15.08664958	-84.01510061	10.41992897	369638.5119	463152.89	0	0.491307994	0	700.086035	0.001092263	403.7425387	0.015884355	4.30E-08	0	0
5878	62	22	-88.87052757	16.30769148	-84.33562793	15.23207662	24107.80208	81478.69889	0	0	0	499.9229855	0.00020254	4.882795847	0.01596876	6.62E-07	7.35E-06	0.46
2211	24	3	-86.43124423	16.34424387	-89.07699697	14.14613559	29584.30292	206469.7753	0	0	0	374.6631299	0.000514979	15.23529301	0.015988151	5.40E-07	1.98E-05	1.24
5212	55	28	-80.39358121	7.57944176	-89.03880915	14.48254725	90134.67256	118918.009	0.044559475	0	0	1216.158867	0.00021795	19.64483041	0.016003679	1.78E-07	0	0
2202	23	91	-88.202602	14.32433347	-84.61035989	10.56320411	215135.2603	916506.4614	0	0.178088387	0	571.9874202	0.001905314	409.9001999	0.016126615	7.50E-08	1.51E-07	0.009375
2259	24	52	-86.43124423	16.34424387	-80.01324022	9.19295672	29584.30292	246561.5043	0	0.110459223	0	1056.701938	0.000459024	13.57989442	0.016129137	5.45E-07	2.00E-05	1.24
8371	88	19	-77.76959024	8.23142432	-88.89603244	14.89846657	35610.49025	352372.2221	0	0.004288303	0	1420.501432	0.00055758	19.85570443	0.016175467	4.54E-07	0	0
3166	33	95	-87.20288084	15.30051853	-83.348243	9.94722979	519445.3993	386327.0638	0.015803528	0.111229108	0	727.6117145	0.000792665	411.7460403	0.016199235	3.12E-08	2.47E-06	0.152727273
6182	65	38	-90.74736242	14.55058721	-87.05694228	12.77825069	321906.9199	817558.1883	0.029089592	0.030546949	0	444.8896109	0.001750055	563.3548367	0.016223869	5.04E-08	1.62E-07	0.01
7056	74	48	-91.93148507	15.01877812	-86.21745522	13.74098606	889868.3885	298173.7028	0.00645031	0.006985151	0	631.8008493	0.000633774	563.9754238	0.016241741	1.83E-08	1.30E-06	0.08
7725	81	45	-89.50830881	15.03699276	-86.27618676	12.21192544	216812.082	1226420.447	0.008983418	0.156952843	0	469.86327	0.002609134	565.6918125	0.01629117	7.51E-08	2.00E-06	0.123
5782	61	22	-88.46377869	16.83779514	-84.33562793	15.23207662	24294.43272	81478.69889	0.010045145	0	0	476.0419522	0.000205161	4.984280607	0.016300657	6.71E-07	4.73E-06	0.29
8354	88	2	-77.76959024	8.23142432	-88.71131784	13.88216755	35610.49025	158518.492	0	0.005843395	0	1349.151232	0.000274772	9.784780716	0.016328103	4.59E-07	0	0
6863	72	47	-91.43092591	14.37944492	-85.5144954	12.93446893	547896.1637	530565.5875	0.024131479	0.011265039	0	659.3105177	0.001047251	573.7847474	0.016524236	3.02E-08	1.03E-05	0.622631579
9077	95	53	-83.348243	9.94722979	-78.31687453	9.1675003	386327.0638	448.8701172	0.111229108	0	0	558.6166974	1.76E-06	0.679745311	0.016597973	4.30E-08	0	0
7910	83	38	-89.94767901	14.6201833	-87.05694228	12.77825069	311905.2886	817558.1883	0.016139767	0.030546949	0	373.5532674	0.001851064	577.3566873	0.016627103	5.33E-08	0	0
7054	74	46	-91.93148507	15.01877812	-86.096116	11.99578128	889868.3885	317482.1632	0.00645031	0.023951279	0	714.9878921	0.000650079	578.4845831	0.016659585	1.87E-08	1.33E-06	0.08
6378	67	42	-91.00978056	14.16242638	-85.52308978	13.73866157	695366.8672	397779.8083	0.027485186	0.004599209	0	594.1219329	0.000831985	578.5349932	0.016661037	2.40E-08	0.000156572	9.3975
2971	31	92	-88.34702568	15.08664958	-83.68163407	9.81859182	369638.5119	528781.3808	0	0.400266384	0	774.5134094	0.001153559	426.3997021	0.016775751	4.54E-08	0	0
7235	76	35	-90.95022708	15.45078794	-84.19324588	12.24943412	932714.8498	321773.9718	0.004495806	0.00216333	0	811.822767	0.000628264	585.990836	0.016875755	1.81E-08	3.15E-06	0.186666667
8432	88	80	-77.76959024	8.23142432	-89.00646949	15.55287175	35610.49025	393764.8326	0	0.018932172	0	1468.465167	0.000613792	21.85742969	0.016950541	4.76E-07	0	0
8383	88	31	-77.76959024	8.23142432	-88.34702568	15.08664958	35610.49025	369638.5119	0	0	0	1380.954518	0.000586394	20.88179057	0.017011369	4.78E-07	0	0
2780	29	93	-85.9325176	14.78967183	-85.39581391	10.44763584	531337.8226	355210.895	0.00190335	0.054349159	0	486.4473156	0.000815986	433.5640577	0.017057617	3.21E-08	7.94E-06	0.465217391
5083	53	92	-78.31687453	9.1675003	-83.68163407	9.81859182	448.8701172	528781.3808	0	0.400266384	0	592.9604975	0.001172217	0.526172963	0.017107018	3.81E-05	6.55E-05	3.83
2877	30	94	-86.62350127	14.00681878	-84.01510061	10.41992897	360110.3097	463152.89	0	0.491307994	0	489.4281173	0.001218606	438.8325707	0.017264895	4.79E-08	5.41E-06	0.313333333
3167	33	96	-87.20288084	15.30051853	-83.72784539	9.15344384	519445.3993	434760.1327	0.015803528	0.077784133	0	781.027088	0.000852396	442.773121	0.017419927	3.35E-08	2.66E-06	0.152727273
8329	87	73	-77.9166125	8.16737777	-91.80583222	14.4436442	48697.30539	299879.5272	0	0.013647101	0	1667.077531	0.000461721	22.48456301	0.017436886	3.58E-07	1.17E-05	0.67
8382	88	30	-77.76959024	8.23142432	-86.62350127	14.00681878	35610.49025	360110.3097	0	0	0	1159.928262	0.000604123	21.5131243	0.017525686	4.92E-07	0	0
2782	29	95	-85.9325176	14.78967183	-83.348243	9.94722979	531337.8226	386327.0638	0.00190335	0.111229108	0	607.3497842	0.000840555	446.6186475	0.017571221	3.31E-08	8.17E-06	0.465217391
8981	94	53	-84.01510061	10.41992897	-78.31687453	9.1675003	463152.89	448.8701172	0.491307994	0	0	639.882345	1.55E-06	0.720045607	0.017582023	3.80E-08	0	0
8421	88	69	-77.76959024	8.23142432	-91.26344449	14.71640628	35610.49025	428908.5122	0	0.013716017	0	1637.301957	0.000640218	22.79847872	0.017680329	4.96E-07	0	0
6762	71	42	-91.7138241	14.78729817	-85.52308978	13.73866157	770698.3658	397779.8083	0.045366925	0.004599209	0	677.4328405	0.000796841	614.1243302	0.017685962	2.29E-08	6.84E-07	0.038695652
2215	24	7	-86.43124423	16.34424387	-87.88856885	13.52201852	29584.30292	226124.0145	0	0	0	350.7991439	0.000570615	16.88126091	0.017715455	5.99E-07	2.20E-05	1.24
6470	68	38	-90.35697261	14.1560939	-87.05694228	12.77825069	335011.8289	817558.1883	0.000782466	0.030546949	0	388.4532336	0.001836506	615.2513877	0.01771842	5.29E-08	6.07E-07	0.034285714
7248	76	48	-90.95022708	15.45078794	-86.21745522	13.74098606	932714.8498	298173.7028	0.004495806	0.006985151	0	543.7304208	0.000664208	619.5164495	0.017841248	1.91E-08	3.33E-06	0.186666667
8436	88	84	-77.76959024	8.23142432	-89.89763804	14.20802104	35610.49025	421992.6207	0	0.007394574	0	1480.091472	0.000649118	23.1154024	0.017926105	5.03E-07	0	0
7246	76	46	-90.95022708	15.45078794	-86.096116	11.99578128	932714.8498	317482.1632	0.004495806	0.023951279	0	650.1240992	0.000669904	624.8290479	0.017994244	1.93E-08	3.36E-06	0.186666667
4764	50	61	-85.68082843	11.38274111	-88.46377869	16.83779514	158544.5028	24294.43272	0.012389532	0.010045145	0	676.887661	6.29E-05	9.964698998	0.017995441	1.14E-07	0	0
2875	30	92	-86.62350127	14.00681878	-83.68163407	9.81859182	360110.3097	528781.3808	0	0.400266384	0	565.2091211	0.00127017	457.401401	0.017995444	5.00E-08	5.64E-06	0.313333333
3062	32	87	-87.58996607	13.53588089	-77.9166125	8.16737777	154215.8481	48697.30539	0.006090659	0	0	1213.320233	9.84E-05	15.1817598	0.018031708	1.17E-07	2.30E-06	0.127777778
4765	50	62	-85.68082843	11.38274111	-88.87052757	16.30769148	158544.5028	24107.80208	0.012389532	0	0	647.0233434	6.30E-05	9.994914364	0.018050008	1.14E-07	0	0
2070	22	55	-84.33562793	15.23207662	-80.39358121	7.57944176	81478.69889	90134.67256	0	0.044559475	0	953.3702464	0.000187438	15.27220258	0.018139129	2.23E-07	0.000542179	29.89
8363	88	11	-77.76959024	8.23142432	-88.72326462	13.60774007	35610.49025	175994.4026	0	0.027995646	0	1336.915862	0.000305495	10.87883529	0.018153778	5.10E-07	0	0
7042	74	34	-91.93148507	15.01877812	-84.22136978	13.99178638	889868.3885	373301.9517	0.00645031	0.003602332	0	838.0013542	0.000711604	633.2337476	0.018236288	2.05E-08	1.46E-06	0.08
8086	85	22	-82.58360169	9.21422093	-84.33562793	15.23207662	122255.3229	81478.69889	0.019749342	0	0	695.8847983	0.000185143	22.63475164	0.018439421	1.51E-07	3.69E-07	0.02
9173	96	53	-83.72784539	9.15344384	-78.31687453	9.1675003	434760.1327	448.8701172	0.077784133	0	0	594.1630551	1.74E-06	0.757076434	0.018486239	4.25E-08	3.36E-08	0.001818182
2199	23	88	-88.202602	14.32433347	-77.76959024	8.23142432	215135.2603	35610.49025	0	0	0	1323.950936	7.25E-05	15.59865907	0.018526868	8.61E-08	1.74E-07	0.009375
6287	66	47	-90.92247677	14.69494518	-85.5144954	12.93446893	603370.5531	530565.5875	0.027793468	0.011265039	0	616.019713	0.001069425	645.259294	0.018582608	3.08E-08	5.69E-07	0.030625
8339	87	83	-77.9166125	8.16737777	-89.94767901	14.6201833	48697.30539	311905.2886	0	0.016139767	0	1494.540409	0.000495234	24.11654656	0.018702497	3.84E-07	1.25E-05	0.67
1725	18	94	-87.6401066	14.61296386	-84.01510061	10.41992897	417248.2013	463152.89	0.000825238	0.491307994	0	610.2099811	0.001140388	475.8249422	0.018720278	4.49E-08	6.15E-07	0.032857143
2212	24	4	-86.43124423	16.34424387	-89.02333699	13.84746649	29584.30292	248296.7294	0	0.01438974	0	393.1789568	0.000603054	17.84093222	0.018722549	6.33E-07	2.32E-05	1.24
2783	29	96	-85.9325176	14.78967183	-83.72784539	9.15344384	531337.8226	434760.1327	0.00190335	0.077784133	0	671.1863237	0.000895869	476.0092039	0.018727527	3.52E-08	8.71E-06	0.465217391
4188	44	61	-86.47528336	13.48490702	-88.46377869	16.83779514	143433.5157	24294.43272	0.003448414	0.010045145	0	429.6877339	7.23E-05	10.37251198	0.018731919	1.31E-07	0	0
5247	55	64	-80.39358121	7.57944176	-90.08363067	14.90564909	90134.67256	154163.4883	0.044559475	0.003435747	0	1334.044924	0.000268405	24.19256417	0.018761449	2.08E-07	0	0
8282	87	26	-77.9166125	8.16737777	-88.58558207	14.40054011	48697.30539	288762.9814	0	0	0	1353.985392	0.000473096	23.03849235	0.018768329	3.85E-07	1.26E-05	0.67
8422	88	70	-77.76959024	8.23142432	-91.37730096	15.0145949	35610.49025	464581.024	0	0	0	1662.439924	0.000681535	24.269813	0.018821356	5.29E-07	0	0
4189	44	62	-86.47528336	13.48490702	-88.87052757	16.30769148	143433.5157	24107.80208	0.003448414	0	0	406.0110249	7.28E-05	10.44087595	0.018855379	1.31E-07	0	0
3420	36	61	-85.54239344	12.38694965	-88.46377869	16.83779514	159365.8367	24294.43272	0.0067583	0.010045145	0	586.4105241	6.58E-05	10.48018449	0.018926367	1.19E-07	0	0
3421	36	62	-85.54239344	12.38694965	-88.87052757	16.30769148	159365.8367	24107.80208	0.0067583	0	0	564.5599501	6.58E-05	10.48895427	0.018942204	1.19E-07	0	0
7704	81	24	-89.50830881	15.03699276	-86.43124423	16.34424387	216812.082	29584.30292	0.008983418	0	0	360.1414311	9.12E-05	19.76685897	0.018974537	8.75E-08	2.33E-06	0.123
7341	77	45	-90.38483016	15.11601326	-86.27618676	12.21192544	264104.729	1226420.447	0.001978215	0.156952843	0	549.0600158	0.002496175	659.2516197	0.018985568	7.19E-08	2.68E-06	0.14125
8321	87	65	-77.9166125	8.16737777	-90.74736242	14.55058721	48697.30539	321906.9199	0	0.029089592	0	1568.164051	0.000504625	24.57385707	0.019057144	3.91E-07	1.28E-05	0.67
7535	79	47	-90.0179129	16.97590548	-85.5144954	12.93446893	630139.0839	530565.5875	0.01149799	0.011265039	0	660.39924	0.001051086	662.330206	0.019074227	3.03E-08	1.78E-06	0.093333333
8370	88	18	-77.76959024	8.23142432	-87.6401066	14.61296386	35610.49025	417248.2013	0	0.000825238	0	1288.557402	0.000668707	23.81298419	0.019399269	5.45E-07	0	0
8360	88	8	-77.76959024	8.23142432	-88.10475556	13.77554864	35610.49025	189645.6636	0	0	0	1285.431003	0.00032736	11.65743322	0.019453044	5.46E-07	0	0
5116	54	28	-80.70066859	7.854791	-89.03880915	14.48254725	112871.9443	118918.009	0.225547413	0	0	1170.55006	0.000212347	23.96797817	0.019525535	1.73E-07	0	0
1723	18	92	-87.6401066	14.61296386	-83.68163407	9.81859182	417248.2013	528781.3808	0.000825238	0.400266384	0	685.1370859	0.00119894	500.2553532	0.019681438	4.72E-08	6.47E-07	0.032857143
3516	37	61	-86.24959113	11.74024027	-88.46377869	16.83779514	167921.2253	24294.43272	0.000792389	0.010045145	0	615.1264838	6.49E-05	10.9021108	0.019688331	1.17E-07	0	0
5400	57	24	-88.37006198	17.55635077	-86.43124423	16.34424387	63556.55491	29584.30292	0.298402007	0	0	246.4239187	9.49E-05	6.033103241	0.01973074	3.10E-07	3.95E-07	0.02
8324	87	68	-77.9166125	8.16737777	-90.35697261	14.1560939	48697.30539	335011.8289	0	0.000782466	0	1511.426808	0.000523499	25.49299644	0.019769941	4.06E-07	1.32E-05	0.67
7814	82	38	-89.42501156	14.68586852	-87.05694228	12.77825069	358045.9218	817558.1883	0.017018581	0.030546949	0	332.3813801	0.001920739	687.7127452	0.019805211	5.53E-08	2.88E-07	0.014545455
3517	37	62	-86.24959113	11.74024027	-88.87052757	16.30769148	167921.2253	24107.80208	0.000792389	0	0	581.3998243	6.53E-05	10.97299263	0.019816338	1.18E-07	0	0
7234	76	34	-90.95022708	15.45078794	-84.22136978	13.99178638	932714.8498	373301.9517	0.004495806	0.003602332	0	741.7758293	0.000739369	689.6203337	0.019860147	2.13E-08	3.71E-06	0.186666667
3709	39	62	-85.20968557	11.98852203	-88.87052757	16.30769148	173150.3878	24107.80208	0.030565701	0	0	621.763294	6.36E-05	11.01499113	0.019892184	1.15E-07	0	0
3708	39	61	-85.20968557	11.98852203	-88.46377869	16.83779514	173150.3878	24294.43272	0.030565701	0.010045145	0	643.2038107	6.36E-05	11.01952324	0.019900369	1.15E-07	0	0
6001	63	49	-90.49520785	14.6258754	-84.74962368	11.32137101	3048369.083	109516.709	0.365180869	0	0	723.0244499	0.000228769	697.3735692	0.02008343	6.59E-09	3.12E-07	0.015555556
5590	59	22	-88.31793553	18.2233025	-84.33562793	15.23207662	31370.18127	81478.69889	0.013707453	0	0	539.0489004	0.000197828	6.205900878	0.02029586	6.47E-07	0	0
7427	78	35	-90.10131214	15.6392317	-84.19324588	12.24943412	1092594.784	321773.9718	0.001966865	0.00216333	0	740.769985	0.000647514	707.4709358	0.02037422	1.86E-08	6.73E-05	3.302941176
7050	74	42	-91.93148507	15.01877812	-85.52308978	13.73866157	889868.3885	397779.8083	0.00645031	0.004599209	0	704.943887	0.000795092	707.527389	0.020375846	2.29E-08	1.63E-06	0.08
6957	73	45	-91.80583222	14.4436442	-86.27618676	12.21192544	299879.5272	1226420.447	0.013647101	0.156952843	0	647.8605964	0.002369585	710.5899027	0.020464042	6.82E-08	3.51E-06	0.171428571
4660	49	53	-84.74962368	11.32137101	-78.31687453	9.1675003	109516.709	448.8701172	0	0	0	743.671183	1.63E-06	0.178683547	0.020468558	1.87E-07	0	0
8355	88	3	-77.76959024	8.23142432	-89.07699697	14.14613559	35610.49025	206469.7753	0	0	0	1397.605358	0.000344625	12.27227198	0.02047904	5.75E-07	0	0
8273	87	17	-77.9166125	8.16737777	-85.66600698	15.64371606	48697.30539	303947.7519	0	0.004001244	0	1183.902863	0.00051719	25.18576663	0.020517607	4.21E-07	1.37E-05	0.67
8368	88	16	-77.76959024	8.23142432	-87.11587243	13.3462397	35610.49025	431344.7207	0	0.004407689	0	1168.589897	0.000711072	25.3216163	0.020628277	5.79E-07	0	0
7139	75	35	-91.56021692	15.65117721	-84.19324588	12.24943412	1181507.388	321773.9718	0.002731493	0.00216333	0	880.5016697	0.000614481	726.0137698	0.020908229	1.77E-08	1.46E-06	0.0696875
6566	69	38	-91.26344449	14.71640628	-87.05694228	12.77825069	428908.5122	817558.1883	0.013716017	0.030546949	0	502.9782732	0.00169595	727.4075469	0.020948368	4.88E-08	8.93E-06	0.4265
1533	16	94	-87.11587243	13.3462397	-84.01510061	10.41992897	431344.7207	463152.89	0.004407689	0.491307994	0	468.842824	0.001235744	533.0318608	0.020970957	4.86E-08	6.03E-07	0.02875
8789	92	53	-83.68163407	9.81859182	-78.31687453	9.1675003	528781.3808	448.8701172	0.400266384	0	0	592.9604975	1.63E-06	0.859693586	0.020991937	3.97E-08	0	0
7622	80	38	-89.00646949	15.55287175	-87.05694228	12.77825069	393764.8326	817558.1883	0.018932172	0.030546949	0	373.407499	0.001854377	730.1882836	0.02102845	5.34E-08	4.70E-06	0.223333333
2390	25	87	-87.88052976	14.09739046	-77.9166125	8.16737777	182395.449	48697.30539	0	0	0	1271.289809	9.73E-05	17.7538909	0.021086684	1.16E-07	4.69E-08	0.002222222
3900	41	61	-85.92960991	11.8667795	-88.46377869	16.83779514	182718.5967	24294.43272	0.032000574	0.010045145	0	616.6173655	6.45E-05	11.78235974	0.02127799	1.16E-07	0	0
2490	26	91	-88.58558207	14.40054011	-84.61035989	10.56320411	288762.9814	916506.4614	0	0.178088387	0	607.0004559	0.00187634	541.8176733	0.021316615	7.38E-08	0	0
3901	41	62	-85.92960991	11.8667795	-88.87052757	16.30769148	182718.5967	24107.80208	0.032000574	0	0	587.0110204	6.48E-05	11.8328818	0.021369229	1.17E-07	0	0
8271	87	15	-77.9166125	8.16737777	-87.2523913	15.65804391	48697.30539	327081.6695	0	0.01998528	0	1313.273176	0.000538711	26.23379431	0.021371384	4.39E-07	1.43E-05	0.67
5216	55	32	-80.39358121	7.57944176	-87.58996607	13.53588089	90134.67256	154215.8481	0.044559475	0.006090659	0	1028.326237	0.000291076	26.23603832	0.021373212	2.37E-07	0	0
8338	87	82	-77.9166125	8.16737777	-89.42501156	14.68586852	48697.30539	358045.9218	0	0.017018581	0	1448.355501	0.000566815	27.60234707	0.021405752	4.40E-07	1.43E-05	0.67
4762	50	59	-85.68082843	11.38274111	-88.31793553	18.2233025	158544.5028	31370.18127	0.012389532	0.013707453	0	811.9080469	7.50E-05	11.89811211	0.021487029	1.36E-07	0	0
6383	67	47	-91.00978056	14.16242638	-85.5144954	12.93446893	695366.8672	530565.5875	0.027485186	0.011265039	0	609.6808919	0.001074387	747.0930305	0.021515284	3.09E-08	0.00020219	9.3975
3072	32	97	-87.58996607	13.53588089	-83.98946643	9.60785857	154215.8481	1528208.494	0.006090659	0.632266775	0	587.140701	0.003553055	547.9373148	0.021557379	1.40E-07	2.75E-06	0.127777778
7438	78	46	-90.10131214	15.6392317	-86.096116	11.99578128	1092594.784	317482.1632	0.001966865	0.023951279	0	592.6905505	0.000690621	754.5684564	0.021730566	1.99E-08	7.18E-05	3.302941176
7320	77	24	-90.38483016	15.11601326	-86.43124423	16.34424387	264104.729	29584.30292	0.001978215	0	0	444.7583065	8.58E-05	22.64917976	0.021741324	8.23E-08	3.07E-06	0.14125
4186	44	59	-86.47528336	13.48490702	-88.31793553	18.2233025	143433.5157	31370.18127	0.003448414	0.013707453	0	562.6788153	8.41E-05	12.05633623	0.021772769	1.52E-07	0	0
7152	75	48	-91.56021692	15.65117721	-86.21745522	13.74098606	1181507.388	298173.7028	0.002731493	0.006985151	0	612.7807564	0.000642047	758.5829827	0.021846179	1.85E-08	1.52E-06	0.0696875
1531	16	92	-87.11587243	13.3462397	-83.68163407	9.81859182	431344.7207	528781.3808	0.004407689	0.400266384	0	542.1491844	0.001287515	555.3627062	0.021849515	5.07E-08	6.28E-07	0.02875
7440	78	48	-90.10131214	15.6392317	-86.21745522	13.74098606	1092594.784	298173.7028	0.001966865	0.006985151	0	468.1521184	0.000696852	761.3771621	0.021926648	2.01E-08	7.24E-05	3.302941176
5686	60	22	-88.81045533	17.7673042	-84.33562793	15.23207662	34312.5498	81478.69889	0	0	0	554.2567769	0.000196916	6.756687435	0.02209716	6.44E-07	0	0
8424	88	72	-77.76959024	8.23142432	-91.43092591	14.37944492	35610.49025	547896.1637	0	0.024131479	0	1638.585722	0.000802271	28.56925672	0.022155595	6.22E-07	0	0
7150	75	46	-91.56021692	15.65117721	-86.096116	11.99578128	1181507.388	317482.1632	0.002731493	0.023951279	0	716.5371271	0.000651991	770.3320492	0.022184537	1.88E-08	1.55E-06	0.0696875
8275	87	19	-77.9166125	8.16737777	-88.89603244	14.89846657	48697.30539	352372.2221	0	0.004288303	0	1410.744879	0.000560476	27.29369212	0.022234831	4.57E-07	1.49E-05	0.67
7242	76	42	-90.95022708	15.45078794	-85.52308978	13.73866157	932714.8498	397779.8083	0.004495806	0.004599209	0	614.3808531	0.000830056	774.2058789	0.022296098	2.39E-08	4.16E-06	0.186666667
6936	73	24	-91.80583222	14.4436442	-86.43124423	16.34424387	299879.5272	29584.30292	0.013647101	0	0	613.8500196	7.76E-05	23.26782413	0.022335171	7.45E-08	3.83E-06	0.171428571
6662	70	38	-91.37730096	15.0145949	-87.05694228	12.77825069	464581.024	817558.1883	0	0.030546949	0	528.6114478	0.001676689	778.9577348	0.022432945	4.83E-08	0	0
8258	87	2	-77.9166125	8.16737777	-88.71131784	13.88216755	48697.30539	158518.492	0	0.005843395	0	1338.451193	0.00027629	13.45459323	0.022452009	4.61E-07	1.50E-05	0.67
3418	36	59	-85.54239344	12.38694965	-88.31793553	18.2233025	159365.8367	31370.18127	0.0067583	0.013707453	0	714.1232229	7.82E-05	12.45563187	0.022493865	1.41E-07	0	0
1626	17	91	-85.66600698	15.64371606	-84.61035989	10.56320411	303947.7519	916506.4614	0.004001244	0.178088387	0	576.5333621	0.001905463	579.1612922	0.022785817	7.50E-08	0.000125573	5.511
6767	71	47	-91.7138241	14.78729817	-85.5144954	12.93446893	770698.3658	530565.5875	0.045366925	0.011265039	0	700.4011094	0.001026644	791.2326071	0.022786445	2.96E-08	8.82E-07	0.038695652
2209	24	1	-86.43124423	16.34424387	-89.90587845	13.8587772	29584.30292	327720.1722	0	0.009035386	0	464.3451409	0.000735496	21.75913522	0.022834372	7.72E-07	2.83E-05	1.24
8184	86	24	-82.40205736	8.49021121	-86.43124423	16.34424387	423847.3262	29584.30292	0.106863805	0	0	976.9029776	6.61E-05	28.03538238	0.022839049	5.39E-08	3.51E-08	0.001538462
5151	54	64	-80.70066859	7.854791	-90.08363067	14.90564909	112871.9443	154163.4883	0.225547413	0.003435747	0	1288.495743	0.000261225	29.48501472	0.02286577	2.03E-07	0	0
3165	33	94	-87.20288084	15.30051853	-84.01510061	10.41992897	519445.3993	463152.89	0.015803528	0.491307994	0	643.4978393	0.001120674	582.1287797	0.022902566	4.41E-08	3.50E-06	0.152727273
8359	88	7	-77.76959024	8.23142432	-87.88856885	13.52201852	35610.49025	226124.0145	0	0	0	1251.733763	0.000387091	13.78450645	0.023002543	6.46E-07	0	0
6189	65	45	-90.74736242	14.55058721	-86.27618676	12.21192544	321906.9199	1226420.447	0.029089592	0.156952843	0	549.2646084	0.002485811	800.1999035	0.023044691	7.16E-08	2.30E-07	0.01
8006	84	38	-89.89763804	14.20802104	-87.05694228	12.77825069	421992.6207	817558.1883	0.007394574	0.030546949	0	345.9463661	0.001904437	803.6584134	0.023144291	5.48E-08	3.68E-07	0.015882353
4092	43	61	-86.58498728	12.60755979	-88.46377869	16.83779514	187250.8158	24294.43272	0	0.010045145	0	512.063171	6.88E-05	12.87589691	0.02325283	1.24E-07	2.07E-07	0.008888889
8336	87	80	-77.9166125	8.16737777	-89.00646949	15.55287175	48697.30539	393764.8326	0	0.018932172	0	1459.292183	0.000616862	30.03950527	0.02329578	4.78E-07	1.56E-05	0.67
7917	83	45	-89.94767901	14.6201833	-86.27618676	12.21192544	311905.2886	1226420.447	0.016139767	0.156952843	0	479.0673339	0.002598821	810.5860792	0.023343799	7.48E-08	0	0
3514	37	59	-86.24959113	11.74024027	-88.31793553	18.2233025	167921.2253	31370.18127	0.000792389	0.013707453	0	754.5132521	7.70E-05	12.92848999	0.023347809	1.39E-07	0	0
8287	87	31	-77.9166125	8.16737777	-88.34702568	15.08664958	48697.30539	369638.5119	0	0	0	1371.7229	0.000589407	28.70252755	0.02338254	4.80E-07	1.57E-05	0.67
4763	50	60	-85.68082843	11.38274111	-88.81045533	17.7673042	158544.5028	34312.5498	0.012389532	0	0	785.9017123	8.18E-05	12.96712755	0.023417585	1.48E-07	0	0
4093	43	62	-86.58498728	12.60755979	-88.87052757	16.30769148	187250.8158	24107.80208	0	0	0	479.5257785	6.94E-05	12.99644858	0.023470536	1.25E-07	2.09E-07	0.008888889
8470	89	22	-81.77181855	8.65724226	-84.33562793	15.23207662	160588.8301	81478.69889	0	0	0	782.642264	0.000179856	28.88282875	0.023529422	1.47E-07	2.02E-07	0.008571429
1434	15	91	-87.2523913	15.65804391	-84.61035989	10.56320411	327081.6695	916506.4614	0.01998528	0.178088387	0	634.8034324	0.001844864	603.4212294	0.023740271	7.26E-08	7.36E-06	0.31
8385	88	33	-77.76959024	8.23142432	-87.20288084	15.30051853	35610.49025	519445.3993	0	0.015803528	0	1292.947641	0.000819392	29.17894181	0.023770651	6.68E-07	0	0
3706	39	59	-85.20968557	11.98852203	-88.31793553	18.2233025	173150.3878	31370.18127	0.030565701	0.013707453	0	769.5267789	7.60E-05	13.16795842	0.023780269	1.37E-07	0	0
4187	44	60	-86.47528336	13.48490702	-88.81045533	17.7673042	143433.5157	34312.5498	0.003448414	0	0	537.9646978	9.20E-05	13.18943986	0.023819063	1.66E-07	0	0
8092	85	28	-82.58360169	9.21422093	-89.03880915	14.48254725	122255.3229	118918.009	0.019749342	0	0	914.7283402	0.000239853	29.32331866	0.023888268	1.95E-07	4.78E-07	0.02
2214	24	6	-86.43124423	16.34424387	-88.96856209	13.47677271	29584.30292	334539.0767	0	0.012554443	0	419.6127479	0.000774016	22.89871978	0.024030269	8.12E-07	2.98E-05	1.24
8286	87	30	-77.9166125	8.16737777	-86.62350127	14.00681878	48697.30539	360110.3097	0	0	0	1150.694201	0.000607466	29.58196234	0.024098972	4.95E-07	1.61E-05	0.67
3163	33	92	-87.20288084	15.30051853	-83.68163407	9.81859182	519445.3993	528781.3808	0.015803528	0.400266384	0	719.573637	0.001179685	612.7821403	0.024108555	4.64E-08	3.68E-06	0.152727273
2069	22	54	-84.33562793	15.23207662	-80.70066859	7.854791	81478.69889	112871.9443	0	0.225547413	0	911.0261037	0.000249622	20.33891336	0.024156972	2.96E-07	0.000722052	29.89
7426	78	34	-90.10131214	15.6392317	-84.22136978	13.99178638	1092594.784	373301.9517	0.001966865	0.003602332	0	658.2361126	0.000768566	839.7313142	0.024183143	2.21E-08	7.99E-05	3.302941176
8325	87	69	-77.9166125	8.16737777	-91.26344449	14.71640628	48697.30539	428908.5122	0	0.013716017	0	1626.254335	0.00064352	31.33766624	0.02430251	4.99E-07	1.63E-05	0.67
5209	55	25	-80.39358121	7.57944176	-87.88052976	14.09739046	90134.67256	182395.449	0.044559475	0	0	1092.560177	0.000331895	29.91523376	0.024370472	2.70E-07	0	0
8418	88	66	-77.76959024	8.23142432	-90.92247677	14.69494518	35610.49025	603370.5531	0	0.027793468	0	1603.030912	0.000882693	31.43314331	0.024376553	6.85E-07	0	0
8356	88	4	-77.76959024	8.23142432	-89.02333699	13.84746649	35610.49025	248296.7294	0	0.01438974	0	1377.67906	0.000411383	14.64953347	0.024446035	6.86E-07	0	0
4180	44	53	-86.47528336	13.48490702	-78.31687453	9.1675003	143433.5157	448.8701172	0.003448414	0	0	1010.840026	1.49E-06	0.213411457	0.024446709	1.70E-07	0	0
3419	36	60	-85.54239344	12.38694965	-88.81045533	17.7673042	159365.8367	34312.5498	0.0067583	0	0	693.6875604	8.51E-05	13.5600959	0.024488438	1.54E-07	0	0
5082	53	91	-78.31687453	9.1675003	-84.61035989	10.56320411	448.8701172	916506.4614	0	0.178088387	0	706.8783126	0.001680745	0.754436304	0.024528352	5.46E-05	9.39E-05	3.83
7138	75	34	-91.56021692	15.65117721	-84.22136978	13.99178638	1181507.388	373301.9517	0.002731493	0.003602332	0	810.343677	0.000721554	852.5218521	0.024551493	2.08E-08	1.71E-06	0.0696875
8340	87	84	-77.9166125	8.16737777	-89.89763804	14.20802104	48697.30539	421992.6207	0	0.007394574	0	1469.149198	0.000652595	31.77962541	0.024645251	5.06E-07	1.65E-05	0.67
2198	23	87	-88.202602	14.32433347	-77.9166125	8.16737777	215135.2603	48697.30539	0	0	0	1314.004503	9.65E-05	20.76324778	0.024660963	1.15E-07	2.31E-07	0.009375
2646	28	55	-89.03880915	14.48254725	-80.39358121	7.57944176	118918.009	90134.67256	0	0.044559475	0	1216.158867	0.000174608	20.76398139	0.024661835	2.07E-07	0	0
2487	26	88	-88.58558207	14.40054011	-77.76959024	8.23142432	288762.9814	35610.49025	0	0	0	1364.074994	7.21E-05	20.80637507	0.024712186	8.56E-08	0	0
2400	25	97	-87.88052976	14.09739046	-83.98946643	9.60785857	182395.449	1528208.494	0	0.632266775	0	654.7149597	0.003446677	628.6582427	0.024733165	1.36E-07	5.50E-08	0.002222222
2781	29	94	-85.9325176	14.78967183	-84.01510061	10.41992897	531337.8226	463152.89	0.00190335	0.491307994	0	528.6946862	0.001194166	634.5057075	0.02496322	4.70E-08	1.16E-05	0.465217391
8267	87	11	-77.9166125	8.16737777	-88.72326462	13.60774007	48697.30539	175994.4026	0	0.027995646	0	1325.922057	0.000307211	14.96032755	0.024964664	5.13E-07	1.67E-05	0.67
6477	68	45	-90.35697261	14.1560939	-86.27618676	12.21192544	335011.8289	1226420.447	0.000782466	0.156952843	0	491.9700755	0.002588308	867.1137615	0.024971721	7.45E-08	8.56E-07	0.034285714
8431	88	79	-77.76959024	8.23142432	-90.0179129	16.97590548	35610.49025	630139.0839	0	0.01149799	0	1645.994679	0.000905089	32.23067504	0.024995043	7.02E-07	0	0
8381	88	29	-77.76959024	8.23142432	-85.9325176	14.78967183	35610.49025	531337.8226	0	0.00190335	0	1150.037853	0.000862387	30.71000674	0.025017935	7.03E-07	0	0
1818	19	91	-88.89603244	14.89846657	-84.61035989	10.56320411	352372.2221	916506.4614	0.004288303	0.178088387	0	669.7589035	0.001822435	642.1754699	0.02526497	7.17E-08	9.45E-07	0.037391304
3898	41	59	-85.92960991	11.8667795	-88.31793553	18.2233025	182718.5967	31370.18127	0.032000574	0.013707453	0	752.0612781	7.66E-05	13.99667799	0.02527687	1.38E-07	0	0
6168	65	24	-90.74736242	14.55058721	-86.43124423	16.34424387	321906.9199	29584.30292	0.029089592	0	0	503.8704832	8.22E-05	26.46301683	0.02540229	7.89E-08	2.54E-07	0.01
3515	37	60	-86.24959113	11.74024027	-88.81045533	17.7673042	167921.2253	34312.5498	0.000792389	0	0	724.6912944	8.41E-05	14.12368389	0.025506232	1.52E-07	0	0
3804	40	61	-86.40445494	13.16885249	-88.46377869	16.83779514	202207.8803	24294.43272	0.023184379	0.010045145	0	464.1760201	7.06E-05	14.26673338	0.025764568	1.27E-07	0	0
5264	55	81	-80.39358121	7.57944176	-89.50830881	15.03699276	90134.67256	216812.082	0.044559475	0.008983418	0	1294.083771	0.000369821	33.33373533	0.025850471	2.87E-07	0	0
3707	39	60	-85.20968557	11.98852203	-88.81045533	17.7673042	173150.3878	34312.5498	0.030565701	0	0	750.1997417	8.27E-05	14.31978779	0.02586038	1.49E-07	0	0
8326	87	70	-77.9166125	8.16737777	-91.37730096	15.0145949	48697.30539	464581.024	0	0	0	1651.603739	0.000685002	33.35773075	0.02586908	5.31E-07	1.73E-05	0.67
3805	40	62	-86.40445494	13.16885249	-88.87052757	16.30769148	202207.8803	24107.80208	0.023184379	0	0	438.4411374	7.10E-05	14.36234757	0.02593724	1.28E-07	0	0
7896	83	24	-89.94767901	14.6201833	-86.43124423	16.34424387	311905.2886	29584.30292	0.016139767	0	0	422.8833179	8.70E-05	27.12454155	0.026037298	8.35E-08	0	0
2100	22	85	-84.33562793	15.23207662	-82.58360169	9.21422093	81478.69889	122255.3229	0	0.019749342	0	695.8847983	0.000269562	21.9635438	0.026086581	3.20E-07	0.000779728	29.89
2779	29	92	-85.9325176	14.78967183	-83.68163407	9.81859182	531337.8226	528781.3808	0.00190335	0.400266384	0	604.569339	0.001248461	663.3544531	0.02609821	4.91E-08	1.21E-05	0.465217391
5120	54	32	-80.70066859	7.854791	-87.58996607	13.53588089	112871.9443	154215.8481	0.225547413	0.006090659	0	982.6955393	0.000284216	32.08005034	0.026134042	2.32E-07	0	0
7055	74	47	-91.93148507	15.01877812	-85.5144954	12.93446893	889868.3885	530565.5875	0.00645031	0.011265039	0	730.3136939	0.001023758	911.0100395	0.026235875	2.95E-08	2.10E-06	0.08
8274	87	18	-77.9166125	8.16737777	-87.6401066	14.61296386	48697.30539	417248.2013	0	0.000825238	0	1279.28778	0.000672248	32.73666494	0.026668954	5.48E-07	1.79E-05	0.67
6854	72	38	-91.43092591	14.37944492	-87.05694228	12.77825069	547896.1637	817558.1883	0.024131479	0.030546949	0	505.3040185	0.001693724	927.9851152	0.026724735	4.88E-08	1.66E-05	0.622631579
8264	87	8	-77.9166125	8.16737777	-88.10475556	13.77554864	48697.30539	189645.6636	0	0	0	1274.944406	0.000329191	16.03071469	0.026750845	5.49E-07	1.79E-05	0.67
2970	31	91	-88.34702568	15.08664958	-84.61035989	10.56320411	369638.5119	916506.4614	0	0.178088387	0	645.9564008	0.00184537	682.1198967	0.026836495	7.26E-08	0	0
6456	68	24	-90.35697261	14.1560939	-86.43124423	16.34424387	335011.8289	29584.30292	0.000782466	0	0	486.4871181	8.37E-05	28.02379144	0.026900503	8.03E-08	9.22E-07	0.034285714
2293	24	86	-86.43124423	16.34424387	-82.40205736	8.49021121	29584.30292	423847.3262	0	0.106863805	0	976.9029776	0.000767283	22.69953821	0.026960738	9.11E-07	3.34E-05	1.24
1623	17	88	-85.66600698	15.64371606	-77.76959024	8.23142432	303947.7519	35610.49025	0.004001244	0	0	1190.324861	7.51E-05	22.82569453	0.027110576	8.92E-08	0.000149406	5.511
4090	43	59	-86.58498728	12.60755979	-88.31793553	18.2233025	187250.8158	31370.18127	0	0.013707453	0	651.6449415	8.06E-05	15.09786367	0.027265522	1.46E-07	2.42E-07	0.008888889
7434	78	42	-90.10131214	15.6392317	-85.52308978	13.73866157	1092594.784	397779.8083	0.001966865	0.004599209	0	535.9878223	0.000867347	947.6593176	0.027291326	2.50E-08	9.01E-05	3.302941176
5788	61	28	-88.46377869	16.83779514	-89.03880915	14.48254725	24294.43272	118918.009	0.010045145	0	0	269.1057491	0.000344234	8.36296403	0.027350348	1.13E-06	7.93E-06	0.29
7146	75	42	-91.56021692	15.65117721	-85.52308978	13.73866157	1181507.388	397779.8083	0.002731493	0.004599209	0	683.416859	0.000805581	951.7996971	0.027410563	2.32E-08	1.91E-06	0.0696875
3899	41	60	-85.92960991	11.8667795	-88.81045533	17.7673042	182718.5967	34312.5498	0.032000574	0	0	725.6550245	8.36E-05	15.2691549	0.02757486	1.51E-07	0	0
7821	82	45	-89.42501156	14.68586852	-86.27618676	12.21192544	358045.9218	1226420.447	0.017018581	0.156952843	0	437.8606048	0.002674553	957.612617	0.027577967	7.70E-08	4.01E-07	0.014545455
2222	24	14	-86.43124423	16.34424387	-88.49499794	13.3710718	29584.30292	380687.1362	0	0.031747742	0	398.2101387	0.000890738	26.35186034	0.027654048	9.35E-07	3.43E-05	1.24
8128	85	64	-82.58360169	9.21422093	-90.08363067	14.90564909	122255.3229	154163.4883	0.019749342	0.003435747	0	1032.271008	0.000292821	35.79895718	0.027762262	2.27E-07	5.55E-07	0.02
8419	88	67	-77.76959024	8.23142432	-91.00978056	14.16242638	35610.49025	695366.8672	0	0.027485186	0	1587.353148	0.001006766	35.85143493	0.027802959	7.81E-07	0	0
5207	55	23	-80.39358121	7.57944176	-88.202602	14.32433347	90134.67256	215135.2603	0.044559475	0	0	1135.350215	0.000380955	34.33725385	0.027972875	3.10E-07	0	0
8259	87	3	-77.9166125	8.16737777	-89.07699697	14.14613559	48697.30539	206469.7753	0	0	0	1386.990614	0.000346493	16.87327462	0.028156846	5.78E-07	1.89E-05	0.67
1431	15	88	-87.2523913	15.65804391	-77.76959024	8.23142432	327081.6695	35610.49025	0.01998528	0	0	1321.118475	7.25E-05	23.72379555	0.028177271	8.61E-08	8.73E-06	0.31
8272	87	16	-77.9166125	8.16737777	-87.11587243	13.3462397	48697.30539	431344.7207	0	0.004407689	0	1158.203167	0.000715211	34.82887158	0.028373372	5.83E-07	1.90E-05	0.67
3412	36	53	-85.54239344	12.38694965	-78.31687453	9.1675003	159365.8367	448.8701172	0.0067583	0	0	866.7837492	1.56E-06	0.248632568	0.028481358	1.79E-07	0	0
7247	76	47	-90.95022708	15.45078794	-85.5144954	12.93446893	932714.8498	530565.5875	0.004495806	0.011265039	0	649.4725864	0.001062185	990.7156347	0.02853129	3.06E-08	5.33E-06	0.186666667
4756	50	53	-85.68082843	11.38274111	-78.31687453	9.1675003	158544.5028	448.8701172	0.012389532	0	0	842.6830939	1.57E-06	0.249175495	0.028543552	1.80E-07	0	0
6070	64	22	-90.08363067	14.90564909	-84.33562793	15.23207662	154163.4883	81478.69889	0.003435747	0	0	618.3934091	0.000193096	29.76841351	0.028575195	1.85E-07	0	0
2208	23	97	-88.202602	14.32433347	-83.98946643	9.60785857	215135.2603	1528208.494	0	0.632266775	0	696.5767922	0.003387302	728.728101	0.028670192	1.33E-07	2.69E-07	0.009375
6002	63	50	-90.49520785	14.6258754	-85.68082843	11.38274111	3048369.083	158544.5028	0.365180869	0.012389532	0	634.2342405	0.000334589	1019.951695	0.02937325	9.64E-09	4.57E-07	0.015555556
2874	30	91	-86.62350127	14.00681878	-84.61035989	10.56320411	360110.3097	916506.4614	0	0.178088387	0	441.0847615	0.002073726	746.7701397	0.029380016	8.16E-08	9.21E-06	0.313333333
3508	37	53	-86.24959113	11.74024027	-78.31687453	9.1675003	167921.2253	448.8701172	0.000792389	0	0	913.5519391	1.54E-06	0.258266676	0.029584965	1.76E-07	0	0
7629	80	45	-89.00646949	15.55287175	-86.27618676	12.21192544	393764.8326	1226420.447	0.018932172	0.156952843	0	474.3095653	0.002611136	1028.173416	0.029610024	7.52E-08	6.61E-06	0.223333333
5884	62	28	-88.87052757	16.30769148	-89.03880915	14.48254725	24107.80208	118918.009	0	0	0	203.8044616	0.000375647	9.056019881	0.029616927	1.23E-06	1.36E-05	0.46
5996	63	44	-90.49520785	14.6258754	-86.47528336	13.48490702	3048369.083	143433.5157	0.365180869	0.003448414	0	451.9063	0.000337851	1029.893558	0.029659562	9.73E-09	4.61E-07	0.015555556
5113	54	25	-80.70066859	7.854791	-87.88052976	14.09739046	112871.9443	182395.449	0.225547413	0	0	1046.914124	0.000323804	36.54839071	0.029774179	2.64E-07	0	0
1815	19	88	-88.89603244	14.89846657	-77.76959024	8.23142432	352372.2221	35610.49025	0.004288303	0	0	1420.501432	7.12E-05	25.10138991	0.02981347	8.46E-08	1.11E-06	0.037391304
7526	79	38	-90.0179129	16.97590548	-87.05694228	12.77825069	630139.0839	817558.1883	0.01149799	0.030546949	0	565.0160786	0.001643549	1035.664554	0.029825759	4.73E-08	2.78E-06	0.093333333
4091	43	60	-86.58498728	12.60755979	-88.81045533	17.7673042	187250.8158	34312.5498	0	0	0	621.5939355	8.83E-05	16.52845321	0.029849051	1.59E-07	2.65E-07	0.008888889
6573	69	45	-91.26344449	14.71640628	-86.27618676	12.21192544	428908.5122	1226420.447	0.013716017	0.156952843	0	607.0912506	0.00242572	1040.412067	0.029962481	6.99E-08	1.28E-05	0.4265
3802	40	59	-86.40445494	13.16885249	-88.31793553	18.2233025	202207.8803	31370.18127	0.023184379	0.013707453	0	598.3329397	8.24E-05	16.66305345	0.030092129	1.49E-07	0	0
5988	63	36	-90.49520785	14.6258754	-85.54239344	12.38694965	3048369.083	159365.8367	0.365180869	0.0067583	0	590.6612848	0.00034284	1045.103682	0.030097593	9.87E-09	4.68E-07	0.015555556
6278	66	38	-90.92247677	14.69494518	-87.05694228	12.77825069	603370.5531	817558.1883	0.027793468	0.030546949	0	468.8907551	0.001733234	1045.782459	0.030117141	4.99E-08	9.22E-07	0.030625
8423	88	71	-77.76959024	8.23142432	-91.7138241	14.78729817	35610.49025	770698.3658	0	0.045366925	0	1684.679723	0.001092557	38.90650183	0.030172178	8.47E-07	0	0
5260	55	77	-80.39358121	7.57944176	-90.38483016	15.11601326	90134.67256	264104.729	0.044559475	0.001978215	0	1373.973546	0.000433048	39.03262747	0.030269989	3.36E-07	0	0
8328	87	72	-77.9166125	8.16737777	-91.43092591	14.37944492	48697.30539	547896.1637	0	0.024131479	0	1627.186214	0.00080646	39.27243204	0.030455959	6.25E-07	2.04E-05	0.67
8476	89	28	-81.77181855	8.65724226	-89.03880915	14.48254725	160588.8301	118918.009	0	0	0	1022.841458	0.000233416	37.48403369	0.030536402	1.90E-07	2.62E-07	0.008571429
8353	88	1	-77.76959024	8.23142432	-89.90587845	13.8587772	35610.49025	327720.1722	0	0.009035386	0	1464.659827	0.000518161	18.45196652	0.030791247	8.65E-07	0	0
5596	59	28	-88.31793553	18.2233025	-89.03880915	14.48254725	31370.18127	118918.009	0.013707453	0	0	423.12071	0.00030016	9.416084057	0.030794485	9.82E-07	0	0
7800	82	24	-89.42501156	14.68586852	-86.43124423	16.34424387	358045.9218	29584.30292	0.017018581	0	0	370.0796552	9.07E-05	32.47393316	0.031172268	8.71E-08	4.53E-07	0.014545455
5792	61	32	-88.46377869	16.83779514	-87.58996607	13.53588089	24294.43272	154215.8481	0.010045145	0.006090659	0	379.0442508	0.000393168	9.551787805	0.031238293	1.29E-06	9.06E-06	0.29
3700	39	53	-85.20968557	11.98852203	-78.31687453	9.1675003	173150.3878	448.8701172	0.030565701	0	0	816.2510601	1.58E-06	0.273937629	0.031380104	1.81E-07	0	0
5168	54	81	-80.70066859	7.854791	-89.50830881	15.03699276	112871.9443	216812.082	0.225547413	0.008983418	0	1248.453946	0.000360057	40.64034707	0.031516783	2.79E-07	0	0
4664	49	57	-84.74962368	11.32137101	-88.37006198	17.55635077	109516.709	63556.55491	0	0.298402007	0	795.5036822	0.000159411	17.45820457	0.031528107	2.88E-07	0	0
2967	31	88	-88.34702568	15.08664958	-77.76959024	8.23142432	369638.5119	35610.49025	0	0	0	1380.954518	7.20E-05	26.59784678	0.031590844	8.55E-08	0	0
8263	87	7	-77.9166125	8.16737777	-87.88856885	13.52201852	48697.30539	226124.0145	0	0	0	1241.087267	0.000389299	18.95779372	0.031635334	6.50E-07	2.12E-05	0.67
1722	18	91	-87.6401066	14.61296386	-84.61035989	10.56320411	417248.2013	916506.4614	0.000825238	0.178088387	0	557.6824829	0.00193232	806.257044	0.031720396	7.60E-08	1.04E-06	0.032857143
5991	63	39	-90.49520785	14.6258754	-85.20968557	11.98852203	3048369.083	173150.3878	0.365180869	0.030565701	0	642.8636261	0.000363412	1107.812929	0.031903536	1.05E-08	4.96E-07	0.015555556
2104	22	89	-84.33562793	15.23207662	-81.77181855	8.65724226	81478.69889	160588.8301	0	0	0	782.642264	0.000330465	26.92586311	0.031980436	3.93E-07	0.000955895	29.89
5989	63	37	-90.49520785	14.6258754	-86.24959113	11.74024027	3048369.083	167921.2253	0.365180869	0.000792389	0	560.6731997	0.000364442	1110.954349	0.031994005	1.05E-08	4.98E-07	0.015555556
6669	70	45	-91.37730096	15.0145949	-86.27618676	12.21192544	464581.024	1226420.447	0	0.156952843	0	633.3860546	0.002403546	1116.641844	0.032157797	6.92E-08	0	0
8358	88	6	-77.76959024	8.23142432	-88.96856209	13.47677271	35610.49025	334539.0767	0	0.012554443	0	1354.842973	0.000541409	19.27982544	0.032172716	9.03E-07	0	0
5888	62	32	-88.87052757	16.30769148	-87.58996607	13.53588089	24107.80208	154215.8481	0	0.006090659	0	337.6167011	0.000408239	9.841739526	0.032186555	1.34E-06	1.48E-05	0.46
2018	22	2	-84.33562793	15.23207662	-88.71131784	13.88216755	81478.69889	158518.492	0	0.005843395	0	494.3979865	0.000376808	30.70186535	0.03221901	3.95E-07	0.000963026	29.89
3892	41	53	-85.92960991	11.8667795	-78.31687453	9.1675003	182718.5967	448.8701172	0.032000574	0	0	884.8946416	1.54E-06	0.282068487	0.03231151	1.77E-07	0	0
4084	43	53	-86.58498728	12.60755979	-78.31687453	9.1675003	187250.8158	448.8701172	0	0	0	980.6269208	1.51E-06	0.282160116	0.032322006	1.73E-07	2.87E-07	0.008888889
8013	84	45	-89.89763804	14.20802104	-86.27618676	12.21192544	421992.6207	1226420.447	0.007394574	0.156952843	0	450.6071941	0.002661057	1122.946542	0.032339364	7.66E-08	5.14E-07	0.015882353
[truncated: 7,313 more rows]
